# Supplementary material for: Characterization of Lgr5+ Progenitor Cell Transcriptomes after Neomycin Injury in the Neonatal Mouse Cochlea
Source: Front Mol Neurosci. 2017 Jul 4;10:213. doi: 10.3389/fnmol.2017.00213 (PMC5496572; doi:10.3389/fnmol.2017.00213)
Supplement: Supplementary file 1 [file DataSheet1.xlsx]

## Sheet: gene_exp_with_symbol
Gene_ID	Symbol	con1	con2	con3	neo1	neo2	neo3	G1	G2	G2_vs_G1_log2FoldChange	G2_vs_G1_Pvalue	G2_vs_G1_FDR
ENSMUSG00000093531	Vmn2r-ps117	0	0	2.07264	0	0	0	0.690879	0	-0.690879	0.349736	0.954932
ENSMUSG00000042138	Msantd2	8.98404	7.60506	7.06686	7.59138	8.0799	7.85394	7.88532	7.84174	-0.0435812	0.751917	1
ENSMUSG00000046834	Krt1	1.47807	0	2.89008	0.705851	0	3.37754	1.45605	1.36113	-0.0949187	1	1
ENSMUSG00000106341	Gm43330	0	0	1.38033	3.6276	4.51542	5.38208	0.460109	4.50836	4.04825	0.0474259	0.690612
ENSMUSG00000031154	Otud5	7.03738	7.98443	8.27813	7.76467	7.79804	7.68236	7.76665	7.74835	-0.0182958	0.866788	1
ENSMUSG00000101173	Gm29519	0	0	0	0	0	0.533348	0	0.177783	0.177783	1	1
ENSMUSG00000101939	Gm28438	13.0318	13.0427	12.8876	9.87762	10.1819	9.99865	12.9874	10.0194	-2.96798	2.38585e-07	0.000189242
ENSMUSG00000104438	Gm37427	1.47807	0	0	0	0	0	0.492689	0	-0.492689	0.558745	0.954932
ENSMUSG00000022800	Fyttd1	10.1909	10.2837	8.85906	10.7425	11.2617	10.9773	9.77788	10.9938	1.21593	0.0516255	0.714412
ENSMUSG00000033411	Ctdspl2	9.29005	9.37811	7.99955	10.2342	10.1332	10.0525	8.88924	10.14	1.25075	0.0789051	0.814533
ENSMUSG00000103251	Gm37519	3.02556	0	4.82047	2.87008	0.561151	3.31407	2.61534	2.24843	-0.366909	0.510005	0.954932
ENSMUSG00000105562	Gm43287	3.02556	0	4.64669	2.25901	2.52468	2.45229	2.55742	2.41199	-0.145422	0.490803	0.954932
ENSMUSG00000083463	Gm4909	0	0	1.38033	0	0	0	0.460109	0	-0.460109	0.516083	0.954932
ENSMUSG00000078808	Vmn1r58	1.47807	0	2.07264	0	0	0	1.18357	0	-1.18357	0.268947	0.954932
ENSMUSG00000097777	Gm16794	4.59781	7.80718	3.40866	5.32656	6.22292	5.84192	5.27122	5.79713	0.525912	0.859757	1
ENSMUSG00000090460	Gm17511	7.18632	7.63806	7.74305	5.94453	6.18571	5.77279	7.52248	5.96768	-1.5548	0.182863	0.954932
ENSMUSG00000029221	Slc30a9	9.28593	9.31319	10.4336	10.1268	10.4142	10.4587	9.67758	10.3332	0.655655	0.477157	0.954932
ENSMUSG00000022146	Osmr	5.98871	4.68789	6.64966	4.93838	5.92852	6.05101	5.77542	5.6393	-0.136118	0.750978	1
ENSMUSG00000020895	Tmem107	9.03895	9.4953	9.38708	6.99833	7.7574	7.2283	9.30711	7.32801	-1.9791	0.0230352	0.522033
ENSMUSG00000082405	Gm16021	0	0	0	0	2.84414	0	0	0.948048	0.948048	0.555942	0.954932
ENSMUSG00000026405	C4bp	2.6684	1.70144	3.61152	2.87008	4.974	0.533348	2.66045	2.79248	0.132024	0.790644	1
ENSMUSG00000054766	Set	11.6395	11.4938	12.0902	11.3152	11.5324	11.3262	11.7412	11.3913	-0.34991	0.438435	0.954932
ENSMUSG00000088302	Zakit	0	0	1.38033	3.55198	2.52468	2.56563	0.460109	2.88076	2.42066	0.342616	0.954932
ENSMUSG00000034533	Scn10a	3.31161	2.46061	2.53849	0	0	0	2.77024	0	-2.77024	0.0659194	0.766464
ENSMUSG00000038677	Scube3	7.22127	5.37645	7.65399	6.63594	7.7763	7.13037	6.75057	7.18087	0.430299	0.979008	1
ENSMUSG00000029288	Ambn	0	0	0	1.53272	0	0	0	0.510908	0.510908	1	1
ENSMUSG00000001376	Ccdc132	8.77646	7.60506	8.92716	8.16436	9.13205	8.99691	8.43623	8.76444	0.32821	0.835349	1
ENSMUSG00000039220	Ppp1r10	8.72868	8.03486	9.33789	9.54246	9.23239	9.34332	8.70048	9.37273	0.672249	0.541337	0.954932
ENSMUSG00000066113	Adamtsl1	9.26514	7.33011	6.94074	9.32263	9.07087	9.10398	7.84533	9.16583	1.32049	0.255401	0.954932
ENSMUSG00000035686	Thrsp	3.31161	5.45262	1.38033	2.43769	3.1831	3.89393	3.38152	3.17157	-0.209948	0.750146	1
ENSMUSG00000018965	Ywhah	9.7117	9.36339	9.7407	9.18393	9.29815	9.13301	9.60526	9.20503	-0.400232	0.517832	0.954932
ENSMUSG00000020102	Slc16a7	6.10556	5.78278	6.90258	5.41458	4.42251	4.86685	6.26364	4.90131	-1.36233	0.301651	0.954932
ENSMUSG00000093934	Olfr971	2.19267	0	0	0	0	0	0.730889	0	-0.730889	0.376981	0.954932
ENSMUSG00000090252	Gm16028	1.47807	1.70144	3.17255	0	0	0	2.11735	0	-2.11735	0.110238	0.894473
ENSMUSG00000085900	A930041C12Rik	0	5.37645	7.08401	1.17773	3.02356	3.89393	4.15349	2.69841	-1.45508	0.0915478	0.848737
ENSMUSG00000054178	Gm9938	4.7963	1.70144	0	4.52912	5.48353	4.54623	2.16591	4.85296	2.68704	0.463429	0.954932
ENSMUSG00000022967	Ifnar1	6.97731	6.05127	6.34276	8.04877	7.59306	7.56458	6.45712	7.73547	1.27835	0.281567	0.954932
ENSMUSG00000001349	Cnn1	0	0	0	1.17773	1.75584	1.22765	0	1.38708	1.38708	0.631374	0.964168
ENSMUSG00000086824	4930448D08Rik	1.47807	0	0	0	0	0	0.492689	0	-0.492689	0.558745	0.954932
ENSMUSG00000032180	Tmed1	3.55022	8.25292	7.03194	6.28531	5.73604	6.82929	6.27836	6.28354	0.00518263	0.563886	0.956616
ENSMUSG00000081771	Gm15381	0	1.70144	0	4.40568	4.21657	3.89393	0.567147	4.17206	3.60491	0.0926419	0.850704
ENSMUSG00000037419	Endod1	9.30642	5.89624	6.37098	7.30511	7.42362	7.56117	7.19121	7.42997	0.238753	0.491855	0.954932
ENSMUSG00000098469	Ranbp2-ps4	2.19267	0	1.38033	0	0	0.533348	1.191	0.177783	-1.01322	0.443493	0.954932
ENSMUSG00000086421	Gm14091	0	0	0	2.87008	0.561151	0	0	1.14374	1.14374	0.532136	0.954932
ENSMUSG00000024391	Apom	3.02556	6.61246	1.38033	3.6276	3.25671	3.70892	3.67278	3.53108	-0.141704	0.500481	0.954932
ENSMUSG00000101225	1700008J07Rik	0	3.61604	5.87573	4.84643	5.88275	4.23966	3.16392	4.98961	1.82569	0.891583	1
ENSMUSG00000079093	4930449I24Rik	1.47807	0	0	0	0	0	0.492689	0	-0.492689	0.558745	0.954932
ENSMUSG00000106673	Gm43374	1.47807	0	0	2.05503	0	2.76865	0.492689	1.60789	1.11521	0.676815	0.98176
ENSMUSG00000108556	RP24-398A1.3	0	0	1.38033	0	0	0	0.460109	0	-0.460109	0.516083	0.954932
ENSMUSG00000019923	Zwint	10.4778	10.7402	10.16	10.2582	10.7364	10.603	10.4593	10.5325	0.0731928	0.859967	1
ENSMUSG00000088384	Gm24690	0	1.70144	0	0	0	0	0.567147	0	-0.567147	0.641663	0.964168
ENSMUSG00000021643	Serf1	10.0327	10.2333	10.6706	10.6988	11.0608	10.8544	10.3122	10.8713	0.559169	0.408649	0.954932
ENSMUSG00000021706	Zfyve16	8.10855	9.37811	7.34812	8.56137	8.87295	8.56247	8.27826	8.6656	0.387336	0.71212	0.999014
ENSMUSG00000032598	Nckipsd	5.1983	6.05127	6.12806	6.94021	5.74885	6.04125	5.79254	6.24344	0.450891	0.787719	1
ENSMUSG00000088889	Gm24211	0	0	0	0	0	1.88116	0	0.627053	0.627053	0.814926	1
ENSMUSG00000041144	Dnah7b	3.31161	3.85933	3.78933	5.18356	5.17724	3.60669	3.65342	4.65583	1.00241	0.58881	0.964168
ENSMUSG00000027399	Il1a	2.19267	0	1.38033	0	0	0.533348	1.191	0.177783	-1.01322	0.443493	0.954932
ENSMUSG00000107560	RP23-89P21.6	0	1.70144	4.82047	5.45665	5.97288	6.05101	2.17397	5.82685	3.65288	0.198221	0.954932
ENSMUSG00000099740	Gm28897	2.19267	3.85933	2.53849	0	0	0	2.8635	0	-2.8635	0.0577339	0.736674
ENSMUSG00000090112	Shprh	8.99418	8.32562	8.51785	9.39474	10.3267	9.87629	8.61255	9.8659	1.25335	0.0767571	0.809577
ENSMUSG00000071647	Eml3	5.7221	6.79909	5.98931	6.93277	6.44387	5.18331	6.17017	6.18665	0.0164782	0.95147	1
ENSMUSG00000084208	Gm12792	3.31161	2.95546	3.61152	1.53272	0.561151	0.533348	3.29286	0.875742	-2.41712	0.20102	0.954932
ENSMUSG00000103564	Gm35067	0	0	1.38033	0	0	0	0.460109	0	-0.460109	0.516083	0.954932
ENSMUSG00000108600	RP23-145H5.1	0	0	2.07264	0	0	0.533348	0.690879	0.177783	-0.513096	0.56412	0.956616
ENSMUSG00000094936	Rbm4	3.31161	4.41077	3.40866	5.85299	4.7879	5.4127	3.71035	5.35119	1.64085	0.364105	0.954932
ENSMUSG00000096688	Mup17	0	0	1.38033	0	0	0	0.460109	0	-0.460109	0.516083	0.954932
ENSMUSG00000085517	Gm12963	0	4.2493	1.38033	3.83322	3.10553	0.92187	1.87654	2.62021	0.743665	0.938416	1
ENSMUSG00000029227	Fip1l1	8.72259	9.8096	9.79899	10.1959	10.3041	10.2057	9.44373	10.2352	0.791517	0.281541	0.954932
ENSMUSG00000029815	Malsu1	9.62952	9.68882	9.1099	9.2968	9.42431	9.13989	9.47608	9.287	-0.189079	0.79656	1
ENSMUSG00000100555	Gm8173	2.6684	3.61604	3.78933	1.53272	0.561151	1.22765	3.35792	1.10718	-2.25075	0.243045	0.954932
ENSMUSG00000034928	Rnf44	8.56145	8.38515	9.52847	8.71009	9.07469	9.10516	8.82502	8.96331	0.13829	1	1
ENSMUSG00000017756	Slc12a7	9.15647	10.1585	9.78594	9.83439	9.67059	9.9209	9.7003	9.80863	0.10833	0.902221	1
ENSMUSG00000002565	Scin	5.12636	0	1.38033	1.17773	0	0	2.1689	0.392578	-1.77632	0.0631551	0.760931
ENSMUSG00000049649	Gpr3	2.19267	6.09946	1.38033	3.95563	4.76286	2.32928	3.22415	3.68259	0.45844	0.856805	1
ENSMUSG00000086714	0610009E02Rik	1.47807	0	0	0	2.40027	4.82193	0.492689	2.4074	1.91471	0.195825	0.954932
ENSMUSG00000076333	Mir599	0	0	0	0.705851	0	0	0	0.235284	0.235284	1	1
ENSMUSG00000027406	Idh3b	7.89787	8.50626	7.99049	8.75925	8.27852	8.1066	8.13154	8.38146	0.249916	0.771938	1
ENSMUSG00000083331	Gm12400	0	0	1.38033	0	0	0	0.460109	0	-0.460109	0.516083	0.954932
ENSMUSG00000104240	Gm36858	2.6684	0	0	0	0	0	0.889468	0	-0.889468	0.280009	0.954932
ENSMUSG00000044641	Pard6b	6.63251	6.43606	7.06686	8.23557	8.26966	8.3672	6.71181	8.29081	1.579	0.127566	0.93058
ENSMUSG00000070820	Olfr1339	0	4.06745	0	0	0	0	1.35582	0	-1.35582	0.119982	0.910084
ENSMUSG00000094724	Rnaset2b	4.23707	5.02377	5.41566	4.3171	4.63066	4.57359	4.89217	4.50711	-0.385052	0.7487	1
ENSMUSG00000082352	Gm13228	3.31161	0	0	0.705851	0	0	1.10387	0.235284	-0.868587	0.294581	0.954932
ENSMUSG00000087639	Gm15512	0	0	0	0	1.94586	0	0	0.64862	0.64862	0.804683	1
ENSMUSG00000025280	Polr3a	5.45477	3.61604	5.36043	7.19135	6.63543	6.72944	4.81041	6.85207	2.04166	0.212372	0.954932
ENSMUSG00000015533	Itga2	2.19267	2.95546	2.07264	3.83322	3.97626	4.86685	2.40692	4.22544	1.81852	0.371098	0.954932
ENSMUSG00000028307	Aldob	2.19267	0	0	2.05503	0	0.533348	0.730889	0.862794	0.131904	1	1
ENSMUSG00000095842	Gm24302	0	1.70144	0	1.81739	0	0.92187	0.567147	0.913086	0.345939	1	1
ENSMUSG00000082961	Gm15131	4.09354	0	0	0	0	0.92187	1.36451	0.30729	-1.05722	0.208306	0.954932
ENSMUSG00000041429	Nthl1	4.48729	3.61604	5.83579	5.13257	5.98376	6.44093	4.64637	5.85242	1.20604	0.6202	0.964168
ENSMUSG00000027770	Dhx36	10.8401	10.2279	11.3317	11.4371	11.4142	11.4524	10.7999	11.4346	0.634681	0.411532	0.954932
ENSMUSG00000022032	Scara5	7.32131	5.84062	7.54674	6.21351	5.38848	5.48652	6.90289	5.69617	-1.20672	0.235329	0.954932
ENSMUSG00000045694	Gm4997	4.09354	5.37645	4.33909	5.05252	5.43678	5.18331	4.60303	5.2242	0.621178	0.770786	1
ENSMUSG00000023010	Tmbim6	10.4669	9.55699	7.97218	10.1129	9.67982	9.93745	9.33203	9.91005	0.57802	0.671397	0.978858
ENSMUSG00000075229	Ccdc58	10.2765	8.09552	10.5369	10.3504	10.8607	10.8066	9.63629	10.6726	1.03627	0.353458	0.954932
ENSMUSG00000025130	P4hb	11.6151	11.5685	11.2731	11.1647	11.029	11.0418	11.4855	11.0785	-0.407042	0.47554	0.954932
ENSMUSG00000088002	Gm24775	2.19267	0	1.38033	2.25901	0	0	1.191	0.753004	-0.437995	0.876752	1
ENSMUSG00000096049	Gm2075	0	0	1.38033	0	0	0	0.460109	0	-0.460109	0.516083	0.954932
ENSMUSG00000099671	Gm18183	0	0	1.38033	0	0	0	0.460109	0	-0.460109	0.516083	0.954932
ENSMUSG00000101727	Gm29495	0	4.06745	1.38033	0	0	0	1.81593	0	-1.81593	0.0980744	0.864571
ENSMUSG00000084809	Gm12631	0	2.46061	0	0	2.11374	2.04649	0.820205	1.38674	0.566538	0.934587	1
ENSMUSG00000073012	Fnd3c2	2.19267	1.70144	1.38033	4.22272	2.52468	3.31407	1.75815	3.35383	1.59568	0.468047	0.954932
ENSMUSG00000090602	Gm5611	3.75491	0	3.61152	5.28045	5.42086	5.25265	2.45548	5.31799	2.86251	0.281846	0.954932
ENSMUSG00000096757	Olfr251	1.47807	1.70144	0	0	0	0	1.05984	0	-1.05984	0.404874	0.954932
ENSMUSG00000102704	Gm38309	3.55022	2.46061	1.38033	3.69944	4.63066	5.9186	2.46372	4.74956	2.28584	0.228602	0.954932
ENSMUSG00000024981	Acsl5	8.615	8.64259	8.20947	7.61014	7.93607	7.48036	8.48902	7.67553	-0.813494	0.377008	0.954932
ENSMUSG00000091990	Gm9672	1.47807	0	0	0	0	0	0.492689	0	-0.492689	0.558745	0.954932
ENSMUSG00000089564	Gm24664	0	1.70144	0	0	2.74531	0	0.567147	0.915104	0.347957	0.837003	1
ENSMUSG00000031865	Dctn1	6.24796	8.11908	9.55945	7.63784	6.82884	7.33206	7.9755	7.26625	-0.70925	0.131505	0.932463
ENSMUSG00000098645	Gm27201	0	0	0	0	0.561151	0	0	0.18705	0.18705	1	1
ENSMUSG00000086158	Ccpg1os	9.16098	8.14227	8.41995	8.60878	9.11112	9.23826	8.5744	8.98605	0.411652	0.681375	0.983898
ENSMUSG00000034607	Pof1b	3.55022	4.2493	9.59278	7.70046	8.10752	7.80573	5.79744	7.87124	2.0738	0.573087	0.96216
ENSMUSG00000031737	Irx5	9.11526	11.0176	10.6678	10.1088	10.2088	10.163	10.2669	10.1602	-0.106679	0.682757	0.985208
ENSMUSG00000080949	Gm13683	0	0	4.22002	0	0	0	1.40667	0	-1.40667	0.0536925	0.726252
ENSMUSG00000003526	Prodh	5.26682	2.95546	2.53849	5.30369	2.40027	4.79894	3.58692	4.16763	0.580709	0.887735	1
ENSMUSG00000030117	Gdf3	1.47807	0	2.07264	0	0	0	1.18357	0	-1.18357	0.268947	0.954932
ENSMUSG00000039545	Ppp1r3fos	1.47807	5.94979	4.09024	2.87008	4.95201	3.84985	3.83937	3.89065	0.0512832	0.822842	1
ENSMUSG00000007670	Khsrp	8.13629	8.41401	8.03526	7.69608	7.5895	7.56799	8.19519	7.61785	-0.577333	0.537132	0.954932
ENSMUSG00000034563	Ccpg1	2.19267	1.70144	4.22002	3.6276	2.63921	3.60669	2.70471	3.29117	0.586456	1	1
ENSMUSG00000033953	Ppp3r1	9.26514	7.53671	9.99984	8.94252	9.07214	8.83819	8.9339	8.95095	0.0170489	0.511833	0.954932
ENSMUSG00000078384	Gm10935	0	1.70144	0	0	0	0	0.567147	0	-0.567147	0.641663	0.964168
ENSMUSG00000031872	Bean1	3.31161	5.84062	2.07264	2.05503	4.5451	2.1948	3.74162	2.93165	-0.809979	0.66706	0.975827
ENSMUSG00000103115	Gm37584	3.31161	1.70144	0	2.25901	2.93664	4.13336	1.67102	3.10967	1.43865	0.675395	0.980761
ENSMUSG00000049858	Suox	4.23707	1.70144	4.90009	6.23784	5.42086	5.55674	3.61287	5.73848	2.12562	0.393963	0.954932
ENSMUSG00000002147	Stat6	7.01763	7.20356	5.24319	6.34253	6.70282	7.16675	6.48813	6.73737	0.249241	0.913534	1
ENSMUSG00000047109	Cldn14	2.19267	9.38299	4.09024	6.31991	5.28672	6.86294	5.22196	6.15652	0.934559	0.335954	0.954932
ENSMUSG00000020253	Ppm1m	5.05065	5.89624	5.18079	4.67881	4.5451	4.7031	5.37589	4.64234	-0.733557	0.648322	0.966886
ENSMUSG00000108132	RP23-322E20.8	2.19267	0	2.53849	2.73984	4.51542	5.05331	1.57705	4.10285	2.5258	0.261222	0.954932
ENSMUSG00000076011	Mir652	0	0	0	0.705851	0	0	0	0.235284	0.235284	1	1
ENSMUSG00000086134	Gm16159	2.19267	1.70144	0	2.05503	1.27878	0	1.29804	1.11127	-0.186765	0.983058	1
ENSMUSG00000033671	Cep350	7.13225	9.10473	7.99049	9.91771	9.66722	9.90012	8.07582	9.82835	1.75252	0.0240714	0.533802
ENSMUSG00000094177	Vmn2r-ps15	0	0	1.38033	0	0	0	0.460109	0	-0.460109	0.516083	0.954932
ENSMUSG00000028820	Sfpq	11.3577	11.2177	11.1944	10.9669	10.9752	11.0654	11.2566	11.0025	-0.254077	0.643251	0.964838
ENSMUSG00000102975	Gm37347	2.6684	1.70144	2.07264	0	0	0	2.14749	0	-2.14749	0.137368	0.933919
ENSMUSG00000098918	Mir6481	0	0	0	2.25901	0	1.22765	0	1.16222	1.16222	0.627449	0.964168
ENSMUSG00000024583	Txnl1	10.5029	10.4204	10.9118	10.5555	11.1735	10.938	10.6117	10.889	0.277345	0.690511	0.988191
ENSMUSG00000029188	Slc34a2	4.3676	9.27699	6.06036	0.705851	0.964134	3.43833	6.56831	1.70277	-4.86554	7.8539e-05	0.0160367
ENSMUSG00000081288	Gm11386	0	2.95546	0	0	0	0	0.985152	0	-0.985152	0.311044	0.954932
ENSMUSG00000071477	Zfp777	7.05686	6.00142	6.73899	7.21606	7.41159	7.83145	6.59909	7.48636	0.887275	0.501036	0.954932
ENSMUSG00000082683	Gm12697	0	0	0	3.09985	4.5451	0	0	2.54832	2.54832	0.105304	0.888758
ENSMUSG00000097176	Gm26830	0	1.70144	0	1.17773	2.52468	0.92187	0.567147	1.54143	0.974281	0.763548	1
ENSMUSG00000090223	Pcp4	7.58553	8.80396	9.29803	8.15481	8.53117	8.30939	8.5625	8.33179	-0.230716	0.596883	0.964168
ENSMUSG00000083372	Gm11235	0	0	0	0.705851	0.561151	1.6944	0	0.987134	0.987134	0.757919	1
ENSMUSG00000032258	Lca5	5.98871	6.99012	8.69014	6.22573	6.18571	6.85181	7.22299	6.42108	-0.801909	0.221646	0.954932
ENSMUSG00000099201	Gm27187	0	0	2.89008	1.17773	0	0	0.963359	0.392578	-0.570781	0.451454	0.954932
ENSMUSG00000040133	Gpr176	0	3.32323	2.53849	2.59666	1.27878	2.67071	1.95391	2.18205	0.228141	0.978157	1
ENSMUSG00000086884	Gm16225	1.47807	0	0	0	0	0	0.492689	0	-0.492689	0.558745	0.954932
ENSMUSG00000044176	Spink10	4.48729	4.92026	5.18079	4.40568	2.26411	5.20096	4.86278	3.95691	-0.905866	0.738117	1
ENSMUSG00000038086	Hspb2	8.52695	8.54157	6.02527	7.80187	7.12753	7.98707	7.69793	7.63882	-0.0591077	0.765328	1
ENSMUSG00000002803	Btbd6	2.19267	5.78278	7.47054	6.05821	5.03804	4.05788	5.14866	5.05137	-0.0972874	0.373451	0.954932
ENSMUSG00000085143	Gm11520	0	0	0	2.87008	0	4.33865	0	2.40291	2.40291	0.132734	0.933919
ENSMUSG00000086660	Gm12594	1.47807	4.06745	0	0	0	0	1.8485	0	-1.8485	0.0983308	0.864635
ENSMUSG00000096934	Gm26658	1.47807	0	0	0	0	0	0.492689	0	-0.492689	0.558745	0.954932
ENSMUSG00000062545	Tlr12	3.31161	2.46061	1.38033	0	0	0	2.38419	0	-2.38419	0.0941006	0.853851
ENSMUSG00000085787	Gm13092	4.7963	4.92026	4.09024	5.02482	5.21466	5.12902	4.60227	5.12284	0.520568	0.8166	1
ENSMUSG00000049755	Zfp672	8.82839	8.38515	5.36043	7.44231	7.84055	7.53357	7.52466	7.60548	0.0808204	0.671189	0.978775
ENSMUSG00000106539	Gm43670	0	0	1.38033	0	0	0	0.460109	0	-0.460109	0.516083	0.954932
ENSMUSG00000097317	Gm17281	3.75491	8.22061	1.38033	0	0.964134	3.43833	4.45195	1.46749	-2.98446	0.0131533	0.399485
ENSMUSG00000045136	Tubb2b	10.4169	10.4509	10.5993	7.95648	7.8643	8.13443	10.489	7.98507	-2.50396	0.000515108	0.0600535
ENSMUSG00000104206	Gm32250	1.47807	0	0	2.25901	3.1831	2.45229	0.492689	2.63147	2.13878	0.422324	0.954932
ENSMUSG00000045027	Prss22	2.6684	2.95546	2.07264	3.09985	1.75584	4.33865	2.5655	3.06478	0.499282	0.750279	1
ENSMUSG00000040820	Hlcs	7.79723	5.78278	5.95244	8.04188	8.08496	7.45484	6.51081	7.86056	1.34975	0.343497	0.954932
ENSMUSG00000091698	Gm6526	1.47807	3.32323	1.38033	0	0.964134	0	2.06054	0.321378	-1.73916	0.347732	0.954932
ENSMUSG00000085271	E130006D01Rik	1.47807	0	0	0.705851	1.75584	0	0.492689	0.820564	0.327875	1	1
ENSMUSG00000025646	Atrip	4.70047	4.06745	1.38033	5.18356	3.51851	4.13336	3.38275	4.27848	0.89573	0.825318	1
ENSMUSG00000002992	Apoc2	0	0	1.38033	0	0	0	0.460109	0	-0.460109	0.516083	0.954932
ENSMUSG00000077902	Gm25787	1.47807	0	0	0	0	0	0.492689	0	-0.492689	0.558745	0.954932
ENSMUSG00000108311	RP23-32A8.8	0	0	2.89008	0	0	0	0.963359	0	-0.963359	0.203907	0.954932
ENSMUSG00000085223	Gm11210	1.47807	0	0	0	0	0	0.492689	0	-0.492689	0.558745	0.954932
ENSMUSG00000102362	4930509J09Rik	0	0	0	1.53272	0	0	0	0.510908	0.510908	1	1
ENSMUSG00000054889	Dsp	7.27216	7.68619	6.55443	7.9891	7.94166	8.54875	7.17093	8.15984	0.988912	0.299071	0.954932
ENSMUSG00000077038	Mir669f	0	0	1.38033	0	0	0	0.460109	0	-0.460109	0.516083	0.954932
ENSMUSG00000048776	Pthlh	7.11377	4.41077	8.03526	6.70738	5.49878	6.56197	6.51993	6.25604	-0.26389	0.375917	0.954932
ENSMUSG00000102151	Gm37472	4.59781	4.80875	2.89008	5.85299	5.45253	5.81924	4.09888	5.70825	1.60937	0.394625	0.954932
ENSMUSG00000021932	Rnaseh2b	7.87611	6.09946	7.22982	7.19757	7.41561	6.76548	7.06846	7.12622	0.0577536	0.833715	1
ENSMUSG00000065657	Gm25337	2.6684	0	2.89008	2.87008	0	2.1948	1.85283	1.68829	-0.164532	0.844921	1
ENSMUSG00000090083	Rnf8	7.67649	8.19866	6.78166	7.54338	7.48234	7.79124	7.55227	7.60565	0.0533835	0.983819	1
ENSMUSG00000022814	Umps	7.11377	4.55597	7.33385	6.22573	6.50556	6.225	6.33453	6.31876	-0.0157671	0.605834	0.964168
ENSMUSG00000002489	Tiam1	6.1425	6.79909	4.44907	6.03062	5.03804	5.0139	5.79689	5.36085	-0.436036	0.707955	0.997242
ENSMUSG00000077527	Gm25506	0	1.70144	0	0	0.561151	0	0.567147	0.18705	-0.380097	0.945991	1
ENSMUSG00000087772	Gm22319	0	0	1.38033	0	0	0	0.460109	0	-0.460109	0.516083	0.954932
ENSMUSG00000103794	4930590H14Rik	2.19267	0	1.38033	0	0	0	1.191	0	-1.191	0.274674	0.954932
ENSMUSG00000083055	Gm14140	0	0	0	0	0.964134	0	0	0.321378	0.321378	1	1
ENSMUSG00000055895	Oosp2	2.19267	0	2.07264	0	1.27878	2.04649	1.42177	1.10842	-0.313346	0.851338	1
ENSMUSG00000068303	Spr-ps1	4.09354	1.70144	2.07264	0	0.561151	0.533348	2.62254	0.364833	-2.25771	0.142667	0.941917
ENSMUSG00000002808	Epdr1	5.12636	4.68789	7.15064	7.68727	7.48999	7.51252	5.65497	7.56326	1.90829	0.261721	0.954932
ENSMUSG00000064168	Hist1h2bh	0	1.70144	0	0	0.561151	0	0.567147	0.18705	-0.380097	0.945991	1
ENSMUSG00000078502	Gm13212	5.7701	4.80875	5.11556	5.82113	6.75456	6.24215	5.23147	6.27261	1.04114	0.526239	0.954932
ENSMUSG00000031360	Ctps2	8.10855	6.8563	8.81352	7.82614	7.81945	8.24703	7.92612	7.96421	0.0380848	0.718748	1
ENSMUSG00000057778	Cyb5d2	6.89311	7.76299	8.60953	5.94453	6.14752	6.56879	7.75521	6.22028	-1.53493	0.113329	0.894473
ENSMUSG00000046185	Zfp84	5.12636	5.02377	4.73619	6.39756	6.59342	5.5973	4.96211	6.19609	1.23399	0.420617	0.954932
ENSMUSG00000024687	Osbp	8.00204	9.51764	9.29066	8.90881	8.66731	8.72227	8.93678	8.76613	-0.170648	0.710496	0.99843
ENSMUSG00000040253	Gbp7	8.41063	2.46061	3.17255	3.298	6.03696	4.20509	4.68126	4.51335	-0.167918	0.160691	0.954932
ENSMUSG00000064541	Gm22978	1.47807	0	0	0	0	0	0.492689	0	-0.492689	0.558745	0.954932
ENSMUSG00000099078	Mir8110	0	0	2.07264	1.17773	0.561151	0.92187	0.690879	0.886918	0.196039	0.960235	1
ENSMUSG00000085127	4930444E06Rik	1.47807	0	0	0	0	0.533348	0.492689	0.177783	-0.314906	0.892007	1
ENSMUSG00000108300	RP23-298C3.12	1.47807	0	0	0	0	0	0.492689	0	-0.492689	0.558745	0.954932
ENSMUSG00000076490	Trbc1	0	0	3.78933	0	0	0	1.26311	0	-1.26311	0.0887015	0.845579
ENSMUSG00000019863	Qrsl1	8.1271	5.45262	7.19867	6.70738	6.49799	5.95025	6.92613	6.38521	-0.540925	0.374239	0.954932
ENSMUSG00000068227	Il2rb	2.19267	4.2493	1.38033	0	0	0	2.60743	0	-2.60743	0.0586183	0.738999
ENSMUSG00000082479	Gm4746	0	0	1.38033	0	0	0	0.460109	0	-0.460109	0.516083	0.954932
ENSMUSG00000107457	RP23-235P6.10	0	0	1.38033	0	0.561151	0	0.460109	0.18705	-0.273059	0.872307	1
ENSMUSG00000078349	AW011738	5.26682	7.13586	8.31492	4.52912	3.51851	3.02796	6.90586	3.69186	-3.214	0.00633879	0.270585
ENSMUSG00000030347	D6Wsu163e	6.37755	4.55597	7.94428	5.41458	5.15816	5.80777	6.2926	5.46017	-0.832434	0.218104	0.954932
ENSMUSG00000095102	n-R5s167	0	2.46061	0	0	0	0	0.820205	0	-0.820205	0.426873	0.954932
ENSMUSG00000002524	Puf60	9.23125	10.121	9.31628	8.86653	8.87733	8.84662	9.55619	8.86349	-0.692696	0.360652	0.954932
ENSMUSG00000100185	Gm28634	1.47807	0	1.38033	0	0	0	0.952798	0	-0.952798	0.364028	0.954932
ENSMUSG00000060301	2610008E11Rik	8.4916	6.14608	7.22982	8.23557	7.80725	8.49074	7.28917	8.17785	0.888685	0.596356	0.964168
ENSMUSG00000099564	Gm28729	0	0	0	0	0	0.533348	0	0.177783	0.177783	1	1
ENSMUSG00000017781	Pitpna	8.6539	9.36339	9.93988	8.34322	7.77003	8.56588	9.31905	8.22638	-1.09268	0.123766	0.919819
ENSMUSG00000022856	Tmem41a	7.23843	8.25292	6.50436	5.73828	5.78662	6.78316	7.3319	6.10268	-1.22922	0.333795	0.954932
ENSMUSG00000090774	Vmn2r74	0	0	1.38033	0	0	0	0.460109	0	-0.460109	0.516083	0.954932
ENSMUSG00000031790	Mmp15	7.7856	7.50128	6.52961	6.98402	7.14217	7.32	7.27217	7.14873	-0.123434	0.861479	1
ENSMUSG00000086689	Gm16876	0	0	0	2.59666	0	0	0	0.865554	0.865554	0.639198	0.964168
ENSMUSG00000040829	Zmynd15	3.02556	1.70144	4.55126	0.705851	0	0	3.09275	0.235284	-2.85747	0.0425138	0.662701
ENSMUSG00000087330	Bloodlinc	0	7.33011	0	0	0	0	2.44337	0	-2.44337	0.000536325	0.0615907
ENSMUSG00000101039	Scgb2b29-ps	2.6684	0	0	0	0	0	0.889468	0	-0.889468	0.280009	0.954932
ENSMUSG00000037605	Adgrl3	8.53392	8.6507	8.90803	8.98267	9.10366	8.9855	8.69755	9.02394	0.326391	0.726095	1
ENSMUSG00000032259	Drd2	1.47807	1.70144	0	0	0	0	1.05984	0	-1.05984	0.404874	0.954932
ENSMUSG00000032297	Celf6	0	0	2.07264	2.05503	4.6027	3.65871	0.690879	3.43881	2.74794	0.233029	0.954932
ENSMUSG00000103756	Gm37285	0	0	0	2.25901	4.86053	0	0	2.37318	2.37318	0.095238	0.856536
ENSMUSG00000091441	Gm17387	0	0	0	0	0	0.533348	0	0.177783	0.177783	1	1
ENSMUSG00000058741	Prr19	1.47807	0	0	3.20232	0.561151	1.22765	0.492689	1.66371	1.17102	0.637951	0.964168
ENSMUSG00000044205	Olfr983	1.47807	0	0	1.53272	0	0	0.492689	0.510908	0.0182196	1	1
ENSMUSG00000080696	Gm12825	1.47807	0	0	0	0	0	0.492689	0	-0.492689	0.558745	0.954932
ENSMUSG00000031310	Zmym3	9.01922	8.55891	8.84404	7.75627	8.12728	7.69798	8.80739	7.86051	-0.946879	0.24827	0.954932
ENSMUSG00000044597	Mycs	0	1.70144	0	0	0	0	0.567147	0	-0.567147	0.641663	0.964168
ENSMUSG00000107387	Gm42904	0	0	1.38033	0	0	0	0.460109	0	-0.460109	0.516083	0.954932
ENSMUSG00000105347	Gm43503	4.09354	0	1.38033	2.05503	0	1.47982	1.82462	1.17828	-0.646339	0.461642	0.954932
ENSMUSG00000085678	Gm16349	0	1.70144	0	0	1.27878	1.6944	0.567147	0.99106	0.423913	0.998669	1
ENSMUSG00000075383	Olfr351	0	2.46061	0	0	0	0	0.820205	0	-0.820205	0.426873	0.954932
ENSMUSG00000092452	Vmn2r-ps45	0	1.70144	0	0	0	0	0.567147	0	-0.567147	0.641663	0.964168
ENSMUSG00000101167	H2afy3	0	2.46061	0	0	0	0.533348	0.820205	0.177783	-0.642422	0.648985	0.966886
ENSMUSG00000026483	Fam129a	1.47807	1.70144	3.17255	4.22272	0.561151	4.75181	2.11735	3.17856	1.06121	0.500665	0.954932
ENSMUSG00000060063	Alox5ap	2.6684	1.70144	2.07264	1.17773	1.53694	1.47982	2.14749	1.39816	-0.749329	0.70574	0.996321
ENSMUSG00000107552	RP23-308E4.7	0	0	4.44907	0	0	0	1.48302	0	-1.48302	0.0400269	0.651416
ENSMUSG00000102749	Gm37598	3.02556	2.95546	1.38033	6.38672	6.54282	6.53439	2.45378	6.48798	4.0342	0.0152472	0.429079
ENSMUSG00000005952	Trpv1	1.47807	0	0	0	0.561151	2.45229	0.492689	1.00448	0.511792	0.917577	1
ENSMUSG00000057342	Sphk2	6.10556	2.46061	6.95945	5.43577	5.05876	5.05331	5.17521	5.18261	0.00740301	0.443762	0.954932
ENSMUSG00000073778	Faddos	0	0	1.38033	0	0	0	0.460109	0	-0.460109	0.516083	0.954932
ENSMUSG00000044502	Bod1	8.39541	9.10473	7.86712	8.78218	8.72194	8.50679	8.45575	8.6703	0.214548	0.804375	1
ENSMUSG00000059447	Hadhb	9.38558	8.33571	8.54288	8.3063	8.70396	8.42655	8.75472	8.47894	-0.27579	0.628387	0.964168
ENSMUSG00000095547	Gm10719	6.8037	6.14608	7.36224	2.59666	2.84414	3.31407	6.77068	2.91829	-3.85238	0.00938353	0.328078
ENSMUSG00000031337	Mtm1	8.33287	7.60506	7.93486	8.23557	8.56054	8.56077	7.9576	8.45229	0.494694	0.638287	0.964168
ENSMUSG00000030748	Il4ra	6.82658	5.37645	6.76048	7.35601	6.07815	5.85313	6.32117	6.4291	0.107927	0.954025	1
ENSMUSG00000081169	Gm12551	2.19267	0	0	0	0	0	0.730889	0	-0.730889	0.376981	0.954932
ENSMUSG00000029622	Arpc1b	7.75014	7.77787	7.55906	6.65413	6.50556	6.30879	7.69569	6.48949	-1.20619	0.274938	0.954932
ENSMUSG00000066850	Vmn1r65	0	1.70144	0	0	0	0.92187	0.567147	0.30729	-0.259857	1	1
ENSMUSG00000031294	D630029K05Rik	2.19267	0	0	3.69944	3.8392	0	0.730889	2.51288	1.78199	0.380985	0.954932
ENSMUSG00000105545	4930599N24Rik	1.47807	0	1.38033	4.56802	2.11374	3.84985	0.952798	3.51054	2.55774	0.224453	0.954932
ENSMUSG00000091842	Gm16490	4.70047	5.12035	1.38033	2.43769	3.25671	3.55272	3.73371	3.08238	-0.651337	0.587634	0.964168
ENSMUSG00000028322	Exosc3	8.91099	8.07156	10.3843	8.13551	8.6297	8.15268	9.12228	8.30597	-0.816311	0.0903801	0.848031
ENSMUSG00000019815	Zc2hc1b	5.33223	0	0	1.17773	0.561151	0	1.77741	0.579628	-1.19778	0.0741165	0.803558
ENSMUSG00000094647	Gm21650	1.47807	4.06745	1.38033	0	0	0	2.30861	0	-2.30861	0.08154	0.822578
ENSMUSG00000108216	RP24-467O4.3	1.47807	1.70144	0	1.17773	2.26411	3.65871	1.05984	2.36685	1.30702	0.544112	0.954932
ENSMUSG00000102207	Gm10344	5.62103	0	2.53849	3.6276	2.40027	3.89393	2.71984	3.30726	0.587421	0.618458	0.964168
ENSMUSG00000020299	4930524B15Rik	2.19267	0	0	0	0	0	0.730889	0	-0.730889	0.376981	0.954932
ENSMUSG00000027650	Tti1	5.81656	2.95546	9.05443	6.84045	6.57915	5.87528	5.94215	6.43163	0.489481	0.174053	0.954932
ENSMUSG00000040813	Tex264	6.46763	8.64259	8.07869	8.35717	8.29827	8.11826	7.72964	8.2579	0.528262	0.719473	1
ENSMUSG00000087306	A230004M16Rik	1.47807	2.46061	2.53849	0	0	0	2.15906	0	-2.15906	0.138735	0.934956
ENSMUSG00000095730	Vmn2r29	4.23707	0	0	2.25901	0	3.31407	1.41236	1.85769	0.445339	0.813943	1
ENSMUSG00000081260	Gm13149	0	0	1.38033	0	0	0	0.460109	0	-0.460109	0.516083	0.954932
ENSMUSG00000051056	Gja10	1.47807	0	1.38033	0	0	0	0.952798	0	-0.952798	0.364028	0.954932
ENSMUSG00000070576	Mn1	8.54775	8.29491	7.29018	8.84886	8.84189	8.8564	8.04428	8.84905	0.80477	0.371323	0.954932
ENSMUSG00000017734	Dbndd2	0	1.70144	5.41566	4.71393	4.253	5.36652	2.37237	4.77782	2.40545	0.789104	1
ENSMUSG00000089275	Gm24548	0	0	2.53849	0	0	0	0.846165	0	-0.846165	0.262792	0.954932
ENSMUSG00000065490	Mir30c-1	0	0	1.38033	1.53272	0	0	0.460109	0.510908	0.0507991	1	1
ENSMUSG00000063157	Csn2	0	2.46061	2.07264	0	0	0	1.51108	0	-1.51108	0.223121	0.954932
ENSMUSG00000036402	Gng12	9.61316	10.8743	9.79639	9.98843	10.0606	10.2226	10.0946	10.0905	-0.00410535	0.991369	1
ENSMUSG00000104837	Gm42520	0	1.70144	0	3.09985	2.63921	3.60669	0.567147	3.11525	2.5481	0.274844	0.954932
ENSMUSG00000017499	Cdc6	3.93414	2.46061	3.78933	5.72112	4.83673	5.93978	3.3947	5.49921	2.10451	0.279832	0.954932
ENSMUSG00000090255	4921534H16Rik	0	1.70144	2.07264	3.38772	0	0	1.25803	1.12924	-0.128786	0.969981	1
ENSMUSG00000058831	Opn1sw	4.48729	1.70144	3.78933	2.59666	2.26411	2.86036	3.32602	2.57371	-0.752313	0.517331	0.954932
ENSMUSG00000039055	Eme1	0	0	4.55126	2.87008	1.75584	0.533348	1.51709	1.71976	0.20267	0.470523	0.954932
ENSMUSG00000053964	Lgals4	8.24218	7.53671	7.96294	7.33924	7.27211	7.48757	7.91395	7.36631	-0.547638	0.515139	0.954932
ENSMUSG00000074195	Clca4b	6.06766	5.84062	8.11251	0	0	0	6.6736	0	-6.6736	4.62346e-07	0.000308718
ENSMUSG00000021051	Ppp2r5e	8.38774	9.44956	9.3732	8.86653	9.35687	9.03431	9.07017	9.0859	0.0157363	0.959756	1
ENSMUSG00000028672	Hmgcl	9.01922	9.40232	10.0832	8.08611	8.4936	7.66973	9.50159	8.08315	-1.41844	0.0518004	0.715575
ENSMUSG00000034211	Mrps17	9.37786	11.0623	9.3732	9.87665	9.44118	9.61918	9.93779	9.64567	-0.292119	0.597791	0.964168
ENSMUSG00000033434	Gtpbp6	2.6684	2.95546	1.38033	1.53272	2.26411	3.89393	2.33473	2.56359	0.228857	0.888399	1
ENSMUSG00000022676	Snai2	0	1.70144	0	0.705851	4.21657	0.92187	0.567147	1.9481	1.38095	0.351821	0.954932
ENSMUSG00000063253	Scoc	9.63924	10.0554	10.3368	9.12155	9.92531	9.38349	10.0105	9.47678	-0.533679	0.423323	0.954932
ENSMUSG00000026688	Mgst3	11.2842	12.062	11.1132	11.0794	11.2303	11.1742	11.4864	11.1613	-0.325172	0.601164	0.964168
ENSMUSG00000047894	Ang2	0	1.70144	0	0	0	0	0.567147	0	-0.567147	0.641663	0.964168
ENSMUSG00000030557	Mef2a	9.31857	10.2306	10.8973	10.3022	10.3405	10.1641	10.1488	10.2689	0.12012	0.888403	1
ENSMUSG00000078630	Tomt	4.09354	2.46061	4.44907	0.705851	2.11374	1.47982	3.66774	1.43314	-2.2346	0.215828	0.954932
ENSMUSG00000001506	Col1a1	6.10556	5.84062	5.303	5.61365	4.45415	4.9734	5.74973	5.01373	-0.735996	0.632146	0.964168
ENSMUSG00000028140	Mrpl9	9.01922	8.87489	9.32352	7.9747	7.90206	7.94055	9.07254	7.9391	-1.13344	0.148098	0.950777
ENSMUSG00000100274	1700006F04Rik	0	0	0	1.53272	0	0	0	0.510908	0.510908	1	1
ENSMUSG00000029701	Rbm28	8.96354	8.34574	10.0682	9.90256	9.89897	9.9486	9.12584	9.91671	0.790874	0.497761	0.954932
ENSMUSG00000074240	Cib3	0	1.70144	0	1.81739	0	0	0.567147	0.605796	0.0386489	1	1
ENSMUSG00000107988	RP24-174O2.7	0	0	2.07264	0	0	0	0.690879	0	-0.690879	0.349736	0.954932
ENSMUSG00000102523	Gm37783	2.6684	0	2.07264	5.57597	4.10141	2.32928	1.58035	4.00222	2.42188	0.228103	0.954932
ENSMUSG00000049281	Scn3b	4.09354	2.46061	4.90009	3.69944	3.932	1.88116	3.81808	3.17087	-0.647214	0.605971	0.964168
ENSMUSG00000023033	Scn8a	5.33223	6.05127	7.22982	5.39307	3.32675	4.84457	6.20444	4.52146	-1.68298	0.220112	0.954932
ENSMUSG00000001542	Ell2	8.2591	9.21272	9.30536	9.2103	9.45395	9.13301	8.92573	9.26575	0.340026	0.731976	1
ENSMUSG00000099959	Gm29487	0	0	1.38033	3.38772	3.32675	2.1948	0.460109	2.96976	2.50965	0.313218	0.954932
ENSMUSG00000026180	Cxcr2	1.47807	2.46061	1.38033	3.298	1.53694	3.93669	1.773	2.92388	1.15087	0.561962	0.956151
ENSMUSG00000038485	Socs7	7.35318	8.09552	8.85906	7.77302	7.71559	7.95101	8.10258	7.81321	-0.289376	0.580395	0.964168
ENSMUSG00000078940	Wfdc11	5.86156	1.70144	0	0	0	0.533348	2.521	0.177783	-2.34322	0.0141216	0.414838
ENSMUSG00000046719	Nxph3	3.55022	1.70144	1.38033	1.53272	0	0.92187	2.21066	0.818198	-1.39247	0.407206	0.954932
ENSMUSG00000100767	Gm3508	1.47807	0	1.38033	0	0	0	0.952798	0	-0.952798	0.364028	0.954932
ENSMUSG00000086822	5330413P13Rik	2.6684	1.70144	2.53849	0.705851	0	0	2.30278	0.235284	-2.0675	0.20348	0.954932
ENSMUSG00000103797	Gm18964	0	1.70144	0	0	0	0	0.567147	0	-0.567147	0.641663	0.964168
ENSMUSG00000040712	Camta2	4.97075	8.27407	5.04725	6.31991	6.1182	5.7962	6.09736	6.0781	-0.0192554	0.654432	0.969031
ENSMUSG00000092753	Gm26400	2.6684	0	0	0	0	0	0.889468	0	-0.889468	0.280009	0.954932
ENSMUSG00000028364	Tnc	7.99196	9.32337	7.40381	9.09015	9.14907	9.47247	8.23971	9.23723	0.997516	0.230687	0.954932
ENSMUSG00000102569	Gm37041	3.02556	4.92026	1.38033	0	0.964134	0	3.10872	0.321378	-2.78734	0.0824806	0.82266
ENSMUSG00000033200	Tpsg1	1.47807	0	0	0	0.964134	0	0.492689	0.321378	-0.171311	1	1
ENSMUSG00000108451	Olfr185-ps1	0	0	1.38033	0	0	0	0.460109	0	-0.460109	0.516083	0.954932
ENSMUSG00000066878	Gm10184	3.31161	4.55597	4.09024	3.76788	3.02356	3.24769	3.98594	3.34637	-0.639569	0.71456	1
ENSMUSG00000040537	Adam22	6.17852	7.15878	7.13427	6.65413	6.49038	6.60901	6.82386	6.58451	-0.239349	0.778422	1
ENSMUSG00000041720	Pi4ka	8.81701	8.79667	8.57356	8.34322	8.58396	8.0272	8.72908	8.31813	-0.410953	0.622053	0.964168
ENSMUSG00000047992	Fam69c	5.12636	7.82162	6.90258	5.68618	6.02647	5.83062	6.61686	5.84776	-0.769097	0.4359	0.954932
ENSMUSG00000028030	Tbck	8.78233	7.76299	9.64283	8.70792	8.62102	8.77183	8.72938	8.70025	-0.0291277	0.616135	0.964168
ENSMUSG00000083467	Gm15840	1.47807	0	0	0	0	0	0.492689	0	-0.492689	0.558745	0.954932
ENSMUSG00000088153	Gm26348	0	0	0	0.705851	0	0	0	0.235284	0.235284	1	1
ENSMUSG00000091311	Spata31d1b	2.6684	1.70144	1.38033	0	0	0	1.91672	0	-1.91672	0.172405	0.954932
ENSMUSG00000100963	Gm28372	0	0	0	0	0	0.533348	0	0.177783	0.177783	1	1
ENSMUSG00000058656	Samd12	4.59781	1.70144	5.36043	5.43577	5.93974	5.54297	3.88656	5.63949	1.75293	0.604158	0.964168
ENSMUSG00000088123	Gm25722	0	0	2.07264	0	0	0	0.690879	0	-0.690879	0.349736	0.954932
ENSMUSG00000036617	Etl4	9.82112	11.3789	11.0708	9.87277	10.481	10.2777	10.7569	10.2105	-0.546458	0.32769	0.954932
ENSMUSG00000043154	Ppp2r3a	9.10594	9.41189	10.2136	9.61856	8.92327	9.17938	9.57715	9.2404	-0.336749	0.488013	0.954932
ENSMUSG00000079639	Rhox4a	1.47807	0	1.38033	0	0	0	0.952798	0	-0.952798	0.364028	0.954932
ENSMUSG00000083278	Gm14589	0	0	1.38033	0	0	0	0.460109	0	-0.460109	0.516083	0.954932
ENSMUSG00000038408	1700018A04Rik	0	1.70144	1.38033	2.73984	2.63921	0.533348	1.02726	1.9708	0.943543	0.733754	1
ENSMUSG00000100629	Gm28192	1.47807	0	0	1.17773	0	1.88116	0.492689	1.01963	0.526942	1	1
ENSMUSG00000081861	Gm14441	2.6684	0	1.38033	0	0.561151	0	1.34958	0.18705	-1.16253	0.354736	0.954932
ENSMUSG00000068196	Col8a1	1.47807	1.70144	6.90258	1.81739	0.561151	3.60669	3.3607	1.99508	-1.36562	0.0856646	0.835744
ENSMUSG00000040740	Slc25a34	1.47807	2.95546	5.18079	1.17773	0.561151	1.88116	3.20477	1.20668	-1.99809	0.14658	0.948292
ENSMUSG00000042306	S100a14	3.75491	6.09946	5.83579	3.47219	5.19607	5.51502	5.23005	4.72776	-0.502293	0.737483	1
ENSMUSG00000089141	Gm23409	1.47807	0	0	0	0	0	0.492689	0	-0.492689	0.558745	0.954932
ENSMUSG00000036641	Ccdc148	9.3226	10.7515	10.1065	9.28663	9.60075	9.7259	10.0602	9.53776	-0.522444	0.425771	0.954932
ENSMUSG00000050141	Fam205c	0	1.70144	2.07264	0	0	0	1.25803	0	-1.25803	0.282822	0.954932
ENSMUSG00000095841	Gm8532	0	0	0	0	0	0.92187	0	0.30729	0.30729	1	1
ENSMUSG00000104414	Gm37799	2.6684	0	0	0	0	0	0.889468	0	-0.889468	0.280009	0.954932
ENSMUSG00000025236	Adpgk	6.68353	8.18755	8.7928	7.66949	7.05717	7.58825	7.88796	7.4383	-0.44966	0.437513	0.954932
ENSMUSG00000099404	Gm28172	5.67245	5.37645	2.07264	2.05503	1.75584	2.1948	4.37385	2.00189	-2.37196	0.129348	0.932463
ENSMUSG00000060152	Pop5	8.75873	9.39269	10.6663	9.12481	9.74042	9.33135	9.60591	9.39886	-0.207055	0.443311	0.954932
ENSMUSG00000050822	Slc29a4	1.47807	5.89624	4.55126	5.65037	3.68775	4.7031	3.97519	4.68041	0.705217	0.96503	1
ENSMUSG00000041000	Trim62	6.99761	6.43606	4.09024	7.21606	7.15185	7.2283	5.8413	7.19873	1.35743	0.427336	0.954932
ENSMUSG00000096486	Gm5426	0	2.46061	0	0.705851	1.27878	0.92187	0.820205	0.968834	0.148629	1	1
ENSMUSG00000048747	E130114P18Rik	9.96468	9.93107	10.2117	10.0045	10.4047	10.1409	10.0358	10.1833	0.147534	0.85922	1
ENSMUSG00000099254	Mir7030	0	0	0	0.705851	0	0	0	0.235284	0.235284	1	1
ENSMUSG00000039063	Echdc3	3.31161	0	5.04725	6.26177	7.01005	5.83062	2.78629	6.36748	3.58119	0.126555	0.929076
ENSMUSG00000038602	Slc35f1	7.68903	6.88408	7.03194	7.29355	8.25401	8.083	7.20168	7.87685	0.675172	0.522505	0.954932
ENSMUSG00000100833	Gm28988	5.51235	1.70144	5.41566	5.75523	6.08827	5.38208	4.20982	5.74186	1.53204	0.72407	1
ENSMUSG00000084843	B230312C02Rik	3.02556	4.41077	7.43087	3.38772	3.39354	2.76865	4.95573	3.1833	-1.77243	0.0606699	0.748379
ENSMUSG00000086382	Chrna1os	2.6684	7.58828	8.31492	6.13795	6.32911	5.55674	6.19053	6.00794	-0.182597	0.216941	0.954932
ENSMUSG00000023944	Hsp90ab1	12.8029	12.4685	12.4894	12.1767	11.9918	12.1472	12.587	12.1052	-0.481738	0.334755	0.954932
ENSMUSG00000072571	Tmem253	1.47807	0	0	0	4.974	2.04649	0.492689	2.34016	1.84747	0.180779	0.954932
ENSMUSG00000094382	Gm22192	2.19267	0	0	0	0	0	0.730889	0	-0.730889	0.376981	0.954932
ENSMUSG00000105822	Gm42969	0	1.70144	2.53849	2.25901	1.75584	0	1.41331	1.33828	-0.0750276	0.937334	1
ENSMUSG00000072845	Tmprss11a	1.47807	1.70144	2.07264	0.705851	0	0	1.75071	0.235284	-1.51543	0.364833	0.954932
ENSMUSG00000091285	Gm17430	0	0	0	4.01315	4.1792	3.55272	0	3.91502	3.91502	0.0580126	0.737217
ENSMUSG00000093587	Gm20554	1.47807	5.12035	2.07264	0	2.63921	1.22765	2.89035	1.28895	-1.6014	0.395688	0.954932
ENSMUSG00000049598	Vsig8	1.47807	0	1.38033	0.705851	0	0	0.952798	0.235284	-0.717514	0.592821	0.964168
ENSMUSG00000040472	Rabggta	7.85401	8.65876	6.80253	6.88735	6.60051	6.89582	7.77177	6.79456	-0.977204	0.335545	0.954932
ENSMUSG00000062991	Nrg1	2.6684	1.70144	2.53849	6.30847	6.1182	6.82929	2.30278	6.41865	4.11587	0.0135444	0.404517
ENSMUSG00000022000	Zc3h13	10.4338	9.60368	9.76483	9.90352	10.0155	10.2719	9.93409	10.0637	0.129573	0.934818	1
ENSMUSG00000022802	Lmln	8.28411	8.71397	4.33909	7.45793	7.2632	7.30375	7.11239	7.34163	0.229239	0.650673	0.967509
ENSMUSG00000038059	Smim3	7.47402	8.39483	8.21726	8.22648	8.05432	8.33159	8.02871	8.20413	0.175425	0.893551	1
ENSMUSG00000090628	Gm17083	1.47807	0	0	0	0	0	0.492689	0	-0.492689	0.558745	0.954932
ENSMUSG00000108312	RP23-396C19.6	0	0	0	2.98953	2.93664	1.88116	0	2.60244	2.60244	0.239997	0.954932
ENSMUSG00000024013	Fgd2	8.09919	7.68619	6.37098	5.28045	4.57419	5.76094	7.38545	5.20519	-2.18026	0.0798755	0.817135
ENSMUSG00000092428	Gm20545	0	0	1.38033	2.25901	1.75584	1.47982	0.460109	1.83156	1.37145	0.74042	1
ENSMUSG00000105787	Gm8099	0	0	0	0.705851	1.53694	0	0	0.747597	0.747597	0.848493	1
ENSMUSG00000068394	Cep152	7.03738	4.2493	5.98931	7.40519	6.62851	7.59827	5.75866	7.21066	1.45199	0.420816	0.954932
ENSMUSG00000099105	Mir7007	0	0	5.36043	0	0	0	1.78681	0	-1.78681	0.010586	0.352939
ENSMUSG00000000441	Raf1	8.20774	5.02377	2.07264	6.31991	6.01591	5.86425	5.10138	6.06669	0.965307	0.534302	0.954932
ENSMUSG00000056698	Elmod3	8.21643	7.20356	5.79471	6.7247	6.90522	6.37248	7.07157	6.66747	-0.404098	0.540365	0.954932
ENSMUSG00000027968	Larp7	7.99196	8.29491	9.71616	8.25358	8.61403	8.27021	8.66768	8.37927	-0.288402	0.435407	0.954932
ENSMUSG00000043822	Adamtsl5	5.56771	5.52498	2.07264	4.06847	2.63921	0.533348	4.38844	2.41368	-1.97477	0.289788	0.954932
ENSMUSG00000094153	Gm8807	0	0	0	0.705851	0	0	0	0.235284	0.235284	1	1
ENSMUSG00000090224	Gm15974	0	0	1.38033	2.25901	2.11374	1.47982	0.460109	1.95086	1.49075	0.690342	0.988116
ENSMUSG00000108500	RP23-335G1.5	3.55022	2.46061	4.22002	5.15829	5.45253	3.97823	3.41029	4.86302	1.45273	0.527885	0.954932
ENSMUSG00000029922	Mkrn1	9.91217	9.56988	9.29066	9.54368	9.43921	9.47972	9.5909	9.48754	-0.103364	0.846462	1
ENSMUSG00000018341	Il12rb2	0	0	0	5.45665	5.13882	4.7031	0	5.09952	5.09952	0.00890198	0.320691
ENSMUSG00000103767	Gm37858	0	0	1.38033	0	0	0	0.460109	0	-0.460109	0.516083	0.954932
ENSMUSG00000059939	9430015G10Rik	6.75682	9.03211	5.87573	6.63594	5.77414	6.78901	7.22155	6.39969	-0.82186	0.325958	0.954932
ENSMUSG00000029471	Camkk2	6.52471	6.23505	6.34276	5.82113	6.35448	5.58391	6.36751	5.91984	-0.447666	0.721389	1
ENSMUSG00000033327	Tnxb	3.02556	4.55597	2.53849	0.705851	0	0.533348	3.37334	0.413066	-2.96028	0.0890435	0.845579
ENSMUSG00000041718	Alg13	8.51995	5.52498	8.93663	8.158	8.71868	7.71036	7.66052	8.19568	0.53516	0.819126	1
ENSMUSG00000025658	Cnksr2	8.4916	8.48828	8.73426	8.26842	8.44326	8.31345	8.57138	8.34171	-0.22967	0.740015	1
ENSMUSG00000022993	4930415O20Rik	2.19267	0	0	4.17312	0.964134	1.88116	0.730889	2.33947	1.60858	0.471991	0.954932
ENSMUSG00000108777	RP24-172H24.1	0	0	1.38033	3.83322	0	3.43833	0.460109	2.42385	1.96374	0.298107	0.954932
ENSMUSG00000030472	Ceacam18	1.47807	0	0	0	0	0	0.492689	0	-0.492689	0.558745	0.954932
ENSMUSG00000106390	Gm5551	0	0	0	0.705851	0.964134	1.47982	0	1.04993	1.04993	0.756005	1
ENSMUSG00000081048	Gm11760	2.19267	0	2.53849	5.89949	5.40476	5.7962	1.57705	5.70015	4.12309	0.0425358	0.662701
ENSMUSG00000107534	RP23-100I21.3	0	2.46061	1.38033	3.55198	3.10553	5.54297	1.28031	4.06683	2.78651	0.144511	0.94585
ENSMUSG00000028601	Echdc2	8.21643	9.28742	9.5316	7.15986	7.41561	8.00476	9.01182	7.52674	-1.48507	0.0721988	0.791032
ENSMUSG00000108393	RP23-402A4.1	1.47807	4.06745	3.94762	0	4.5451	0	3.16438	1.51503	-1.64934	0.821805	1
ENSMUSG00000027555	Car13	8.38003	8.96217	4.90009	8.88398	8.89329	9.51631	7.4141	9.09786	1.68376	0.154838	0.954932
ENSMUSG00000088957	Gm24946	0	0	1.38033	1.17773	0	0	0.460109	0.392578	-0.0675312	1	1
ENSMUSG00000034160	Ogt	12.6581	12.8307	13.2899	11.9641	12.0612	11.8538	12.9262	11.9597	-0.966535	0.0496221	0.700374
ENSMUSG00000052698	Tln2	6.1425	6.76962	6.28461	8.03148	7.24523	7.86506	6.39891	7.71392	1.31501	0.222931	0.954932
ENSMUSG00000104415	Gm37069	3.31161	0	3.61152	3.55198	3.32675	1.47982	2.30771	2.78618	0.478474	0.924567	1
ENSMUSG00000071637	Cebpd	7.13225	5.12035	5.5697	6.29694	6.97231	6.11758	5.94077	6.46228	0.521509	0.90081	1
ENSMUSG00000106384	Gm43188	6.7328	2.95546	2.89008	7.79368	6.82884	6.6287	4.19278	7.08374	2.89097	0.174621	0.954932
ENSMUSG00000075232	Amd1	10.3768	10.5582	10.8008	10.273	10.362	10.2209	10.5786	10.2853	-0.293248	0.589214	0.964168
ENSMUSG00000091306	Gm17606	0	0	1.38033	0	0	0	0.460109	0	-0.460109	0.516083	0.954932
ENSMUSG00000039179	Tekt5	2.19267	0	0	0	0	0	0.730889	0	-0.730889	0.376981	0.954932
ENSMUSG00000037523	Mavs	5.98871	5.02377	6.84339	5.70375	5.91721	6.24215	5.95196	5.95437	0.0024163	0.793424	1
ENSMUSG00000072419	Dppa2	4.48729	4.2493	3.94762	0	0	0	4.22807	0	-4.22807	0.00804691	0.304814
ENSMUSG00000103831	Gm37608	1.47807	0	1.38033	0	0	0	0.952798	0	-0.952798	0.364028	0.954932
ENSMUSG00000080684	Gm23988	1.47807	0	0	0	0	0	0.492689	0	-0.492689	0.558745	0.954932
ENSMUSG00000030538	Cib1	10.9247	11.4246	11.109	10.284	10.0765	10.5955	11.1528	10.3187	-0.834078	0.18777	0.954932
ENSMUSG00000107278	Gm42600	2.19267	5.89624	3.61152	6.09863	6.7609	5.23562	3.90014	6.03172	2.13158	0.290261	0.954932
ENSMUSG00000006740	Kif5b	12.5484	12.416	13.0475	13.1298	13.3341	13.1378	12.6707	13.2006	0.529913	0.371334	0.954932
ENSMUSG00000094409	Vmn2r-ps23	1.47807	0	0	0	0	0	0.492689	0	-0.492689	0.558745	0.954932
ENSMUSG00000024286	Ccny	8.33287	8.94908	10.8034	8.91826	8.75407	9.1145	9.36177	8.92894	-0.432829	0.16296	0.954932
ENSMUSG00000026258	3110079O15Rik	1.47807	0	0	0	0	0	0.492689	0	-0.492689	0.558745	0.954932
ENSMUSG00000044276	4933427E11Rik	0	0	0	1.53272	0.561151	0	0	0.697959	0.697959	0.89957	1
ENSMUSG00000084353	Gm15452	1.47807	0	0	3.09985	3.45738	3.37754	0.492689	3.31159	2.8189	0.243329	0.954932
ENSMUSG00000086361	Gm6569	0	0	5.41566	0	0	0	1.80522	0	-1.80522	0.00969267	0.335467
ENSMUSG00000045180	Shroom2	8.08028	7.13586	10.4829	8.70137	9.29924	8.93365	8.56636	8.97809	0.411732	0.488173	0.954932
ENSMUSG00000101823	Gm29438	0	4.68789	2.89008	4.90837	3.63351	3.1781	2.52599	3.90666	1.38067	0.75692	1
ENSMUSG00000107626	RP24-346C2.6	2.19267	7.93218	0	0.705851	0	0	3.37495	0.235284	-3.13966	0.000214892	0.0322563
ENSMUSG00000039048	Foxred1	7.57205	6.93807	7.19867	7.12767	6.46731	6.59573	7.23627	6.73024	-0.50603	0.603919	0.964168
ENSMUSG00000107173	Gm43266	0	0	0	3.09985	2.11374	0.533348	0	1.91565	1.91565	0.351437	0.954932
ENSMUSG00000092440	Vmn2r-ps78	0	2.46061	0	0	0	0	0.820205	0	-0.820205	0.426873	0.954932
ENSMUSG00000093661	Eif4e3	6.10556	6.09946	5.18079	5.05252	6.14752	5.16544	5.79527	5.45516	-0.340109	0.838659	1
ENSMUSG00000049287	Iba57	7.58553	1.70144	2.53849	1.17773	1.53694	4.3064	3.94182	2.34036	-1.60146	0.0781926	0.812311
ENSMUSG00000022272	Myo10	9.78361	9.98015	9.97478	10.2129	9.98609	10.2155	9.91285	10.1382	0.225328	0.750389	1
ENSMUSG00000093530	Vmn1r-ps12	1.47807	0	0	0	0	0	0.492689	0	-0.492689	0.558745	0.954932
ENSMUSG00000012076	Brms1l	6.7328	9.00074	7.96294	7.79778	8.04915	7.58489	7.89883	7.81061	-0.0882187	0.794203	1
ENSMUSG00000103848	Gm17934	2.19267	0	0	0	0	0	0.730889	0	-0.730889	0.376981	0.954932
ENSMUSG00000000127	Fer	5.62103	4.06745	8.0701	9.43738	9.65876	9.09811	5.91953	9.39808	3.47856	0.0028241	0.177653
ENSMUSG00000095277	Rps12-ps22	0	0	1.38033	0	0	0	0.460109	0	-0.460109	0.516083	0.954932
ENSMUSG00000054568	Usp17la	3.02556	0	1.38033	0	0	0	1.46863	0	-1.46863	0.168629	0.954932
ENSMUSG00000105975	Gm42609	0	3.85933	2.07264	1.53272	4.10141	2.45229	1.97732	2.69548	0.718154	0.859675	1
ENSMUSG00000025184	R3hcc1l	6.75682	5.45262	5.91459	6.73328	7.10279	7.20224	6.04135	7.01277	0.971426	0.528913	0.954932
ENSMUSG00000054074	Skida1	6.89311	6.05127	6.45248	5.66839	6.277	5.81924	6.46562	5.92154	-0.544081	0.630389	0.964168
ENSMUSG00000106252	mmu-mir-684-1	1.47807	4.41077	3.17255	2.59666	2.93664	3.02796	3.02046	2.85375	-0.166709	0.823062	1
ENSMUSG00000103658	Gm37201	2.19267	0	2.07264	0.705851	1.27878	1.22765	1.42177	1.07076	-0.351008	0.751957	1
ENSMUSG00000050747	Trim15	2.6684	1.70144	0	2.25901	3.1831	5.12902	1.45661	3.52371	2.0671	0.298869	0.954932
ENSMUSG00000104174	Gm37701	0	1.70144	2.89008	5.68618	5.26904	5.54297	1.53051	5.4994	3.96889	0.0609852	0.750113
ENSMUSG00000053914	Kdm4d	6.17852	0	0	3.95563	2.11374	4.16967	2.05951	3.41301	1.35351	0.546985	0.954932
ENSMUSG00000028478	Clta	10.8387	11.1175	10.9332	9.88341	9.97318	10.1403	10.9631	9.99897	-0.964171	0.130646	0.932463
ENSMUSG00000009535	Rnmt	7.87611	6.93807	9.05877	9.7051	10.1067	9.89877	7.95765	9.90352	1.94587	0.0295263	0.578786
ENSMUSG00000025900	Rp1	0	0	2.53849	0	0	0	0.846165	0	-0.846165	0.262792	0.954932
ENSMUSG00000103139	Gm37982	0	0	0	1.53272	0	2.04649	0	1.19307	1.19307	0.628784	0.964168
ENSMUSG00000029428	Stx2	7.47402	8.67475	7.13427	7.19135	6.70282	7.03518	7.76102	6.97645	-0.784565	0.441158	0.954932
ENSMUSG00000024650	Slc22a6	0	4.2493	3.78933	0	0	0	2.67954	0	-2.67954	0.0288688	0.574798
ENSMUSG00000067158	Col4a4	4.7963	6.27755	6.16076	7.44231	8.15882	8.01727	5.74487	7.8728	2.12793	0.0634338	0.762575
ENSMUSG00000021713	Ppwd1	7.27216	6.43606	7.63083	8.0245	7.6212	7.94317	7.11302	7.86296	0.74994	0.592133	0.964168
ENSMUSG00000107167	Gm34653	0	0	0	3.89572	0	1.47982	0	1.79185	1.79185	0.253675	0.954932
ENSMUSG00000024795	Kif20b	5.7221	4.2493	5.52016	6.9476	7.71559	8.11128	5.16385	7.59149	2.42764	0.0510851	0.710587
ENSMUSG00000037336	Mfsd2b	5.45477	6.27755	5.6176	3.83322	3.79046	2.45229	5.78331	3.35866	-2.42465	0.178685	0.954932
ENSMUSG00000092021	Gbp11	2.19267	1.70144	5.75243	0	0	0.92187	3.21551	0.30729	-2.90822	0.0185388	0.471516
ENSMUSG00000033065	Pfkm	5.62103	8.81843	5.24319	6.91779	7.48999	7.09304	6.56088	7.16694	0.60606	1	1
ENSMUSG00000107365	Gm43479	0	2.46061	0	2.05503	0	0.533348	0.820205	0.862794	0.0425888	1	1
ENSMUSG00000042133	Ppig	11.4248	11.7642	11.3442	11.5048	11.6498	11.6207	11.5111	11.5917	0.080639	0.859191	1
ENSMUSG00000103094	Gm37558	3.93414	3.85933	4.55126	7.19757	7.39945	7.15774	4.11491	7.25159	3.13668	0.0222522	0.51351
ENSMUSG00000093740	Gm18417	0	0	0	0.705851	0	0	0	0.235284	0.235284	1	1
ENSMUSG00000049562	Ap5b1	7.11377	0	0	4.52912	3.45738	2.56563	2.37126	3.51737	1.14612	0.252569	0.954932
ENSMUSG00000044026	Slc35g1	2.6684	4.92026	0	2.87008	2.63921	3.49666	2.52955	3.00198	0.472429	0.886008	1
ENSMUSG00000102614	Gm37843	0	3.32323	0	0	0	0	1.10774	0	-1.10774	0.236431	0.954932
ENSMUSG00000033579	Fa2h	3.55022	1.70144	2.07264	0.705851	3.57716	3.93669	2.44143	2.7399	0.298467	0.875434	1
ENSMUSG00000056018	Ccdc7b	3.75491	0	0	4.12174	4.253	4.57359	1.25164	4.31611	3.06447	0.370537	0.954932
ENSMUSG00000024260	Sap130	7.09505	6.14608	8.20947	7.01251	7.07762	6.85181	7.1502	6.98065	-0.169552	0.574068	0.962729
ENSMUSG00000075122	Cd80	5.51235	4.68789	1.38033	0	0	0	3.86019	0	-3.86019	0.00442191	0.224686
ENSMUSG00000036992	Nxt1	8.63458	4.68789	9.03692	8.27137	8.28952	7.69487	7.45313	8.08525	0.632123	0.616326	0.964168
ENSMUSG00000054885	4930578G10Rik	0	0	2.53849	0	0	0.533348	0.846165	0.177783	-0.668382	0.427521	0.954932
ENSMUSG00000038319	Kcnh2	4.88616	4.92026	5.6176	4.93838	3.97626	4.65268	5.14134	4.52244	-0.618902	0.657399	0.970809
ENSMUSG00000045903	Npas4	6.21365	1.70144	3.40866	2.59666	0	3.60669	3.77459	2.06778	-1.7068	0.22833	0.954932
ENSMUSG00000065726	Gm26163	1.47807	0	0	0	0	0	0.492689	0	-0.492689	0.558745	0.954932
ENSMUSG00000105662	Gm6639	0	0	3.40866	1.17773	0	0	1.13622	0.392578	-0.743643	0.314223	0.954932
ENSMUSG00000034994	Eef2	11.9157	11.6914	11.699	10.6706	10.5412	10.7059	11.7687	10.6392	-1.12951	0.0491772	0.697681
ENSMUSG00000062116	Zfp954	4.88616	4.06745	6.84339	6.16358	6.49799	6.77729	5.26567	6.47962	1.21395	0.72228	1
ENSMUSG00000102315	Ighv1-28	1.47807	0	0	0	0	0	0.492689	0	-0.492689	0.558745	0.954932
ENSMUSG00000044387	2410080I02Rik	0	0	0	2.25901	2.93664	0	0	1.73188	1.73188	0.376939	0.954932
ENSMUSG00000103539	Gm37834	3.93414	0	2.53849	4.06847	4.39017	3.93669	2.15754	4.13178	1.97423	0.620886	0.964168
ENSMUSG00000029269	Sult1b1	2.6684	0	0	0	0	0	0.889468	0	-0.889468	0.280009	0.954932
ENSMUSG00000001383	Zmat2	10.7413	10.7075	10.6875	9.52155	9.81465	9.65644	10.7121	9.66421	-1.04788	0.106703	0.89339
ENSMUSG00000108278	RP23-402P24.6	1.47807	0	1.38033	2.73984	0	0	0.952798	0.913279	-0.0395186	1	1
ENSMUSG00000090706	Gm17233	0	0	0	1.53272	0.561151	0	0	0.697959	0.697959	0.89957	1
ENSMUSG00000022321	Cdh10	3.55022	0	3.61152	5.88415	5.01701	6.17229	2.38725	5.69115	3.3039	0.143312	0.942619
ENSMUSG00000094527	Gm22910	0	0	1.38033	0	0	0	0.460109	0	-0.460109	0.516083	0.954932
ENSMUSG00000105584	Gm42588	5.62103	5.45262	2.53849	6.90265	6.81063	7.01037	4.53738	6.90788	2.3705	0.155957	0.954932
ENSMUSG00000065041	Gm24044	0	0	0	0	1.75584	0	0	0.58528	0.58528	0.856854	1
ENSMUSG00000081969	Gm16471	0	0	0	0.705851	0.964134	0.92187	0	0.863951	0.863951	0.851721	1
ENSMUSG00000078786	BC024978	7.50272	6.50922	6.12806	5.57597	5.11922	5.54297	6.71334	5.41272	-1.30062	0.291863	0.954932
ENSMUSG00000062400	Krtap6-5	1.47807	0	0	0	0	0	0.492689	0	-0.492689	0.558745	0.954932
ENSMUSG00000039737	Prkrip1	8.29235	7.63806	6.47865	8.02799	7.99909	7.7165	7.46969	7.91453	0.444842	0.780013	1
ENSMUSG00000005233	Spc25	5.51235	6.35898	4.44907	6.59884	8.62276	7.2707	5.44013	7.49744	2.0573	0.0516627	0.714412
ENSMUSG00000106262	Gm43375	1.47807	0	3.17255	0	3.02356	0	1.5502	1.00785	-0.542353	0.806024	1
ENSMUSG00000020140	Lgr5	10.9742	9.9008	10.1065	9.33537	9.83507	9.44496	10.3272	9.53847	-0.788711	0.180654	0.954932
ENSMUSG00000085019	Pard3bos2	7.22127	0	1.38033	1.81739	0	3.49666	2.8672	1.77135	-1.09585	0.0663441	0.767178
ENSMUSG00000103970	Gm37678	1.47807	0	3.94762	3.38772	3.79046	3.43833	1.80856	3.53884	1.73028	0.840819	1
ENSMUSG00000031629	Cenpu	1.47807	0	0	3.76788	3.932	3.37754	0.492689	3.69247	3.19978	0.163276	0.954932
ENSMUSG00000078179	Rnf148	1.47807	0	0	0	0	0	0.492689	0	-0.492689	0.558745	0.954932
ENSMUSG00000107529	RP23-480I16.3	5.56771	6.23505	5.6176	2.05503	2.11374	0.92187	5.80679	1.69688	-4.10991	0.0223741	0.514575
ENSMUSG00000091133	Gm17108	3.93414	0	0	0.705851	3.74002	2.86036	1.31138	2.43541	1.12403	0.978886	1
ENSMUSG00000048003	Catsper4	3.31161	4.55597	4.44907	5.37124	4.32321	5.51502	4.10555	5.06982	0.964272	0.633488	0.964168
ENSMUSG00000104055	Gm38132	0	1.70144	1.38033	0	0	0	1.02726	0	-1.02726	0.394777	0.954932
ENSMUSG00000027708	Dcun1d1	9.62952	8.94249	9.87731	9.89589	10.1895	9.85554	9.48311	9.98031	0.497206	0.591159	0.964168
ENSMUSG00000082296	Gm11450	3.02556	0	1.38033	1.17773	1.75584	1.6944	1.46863	1.54266	0.0740285	0.836173	1
ENSMUSG00000024397	Aif1	4.70047	4.2493	1.38033	0	0.561151	0	3.44336	0.18705	-3.25631	0.0316163	0.589658
ENSMUSG00000037526	Atg14	7.1505	7.93218	7.7213	8.25953	7.96656	8.36916	7.60133	8.19841	0.597089	0.546549	0.954932
ENSMUSG00000054128	H2-T3	1.47807	0	0	0.705851	0	1.6944	0.492689	0.800083	0.307395	1	1
ENSMUSG00000021866	Anxa11	2.6684	0	2.89008	0	0	0	1.85283	0	-1.85283	0.109182	0.894473
ENSMUSG00000091283	Gm17234	0	0	0	1.53272	0	0	0	0.510908	0.510908	1	1
ENSMUSG00000033730	Egr3	6.37755	6.19125	4.44907	2.87008	0.561151	4.54623	5.67262	2.65915	-3.01347	0.177847	0.954932
ENSMUSG00000035559	Mpv17l2	5.81656	9.67299	8.69014	6.87189	7.04683	6.6156	8.05989	6.84477	-1.21512	0.0682568	0.776316
ENSMUSG00000061175	Fnip2	5.3948	6.73952	5.83579	7.27603	7.10279	7.83711	5.99004	7.40531	1.41527	0.234328	0.954932
ENSMUSG00000030929	Eri2	8.47721	6.09946	4.64669	7.27014	7.18523	7.41001	6.40778	7.28846	0.880677	1	1
ENSMUSG00000087180	Gm11924	2.19267	0	0	0.705851	0	0	0.730889	0.235284	-0.495606	0.605513	0.964168
ENSMUSG00000031453	Rasa3	5.05065	2.95546	4.22002	5.61365	4.39017	6.28416	4.07538	5.42933	1.35395	0.499352	0.954932
ENSMUSG00000048108	Tmem72	5.62103	9.01337	6.19273	4.01315	1.53694	2.76865	6.94238	2.77291	-4.16946	0.000800571	0.0793752
ENSMUSG00000086227	Gm11820	0	0	2.07264	0	0	0	0.690879	0	-0.690879	0.349736	0.954932
ENSMUSG00000090827	Gm8297	1.47807	0	1.38033	0	0	0	0.952798	0	-0.952798	0.364028	0.954932
ENSMUSG00000028382	Ptbp3	10.1597	10.7553	11.136	10.6223	10.769	10.3983	10.6837	10.5965	-0.087155	0.767934	1
ENSMUSG00000065683	Gm23731	2.6684	0	0	0	0	0	0.889468	0	-0.889468	0.280009	0.954932
ENSMUSG00000049553	Polr1a	5.9052	9.07492	8.49239	7.27014	7.65563	7.57138	7.82417	7.49905	-0.325118	0.446425	0.954932
ENSMUSG00000083875	Gm13831	4.09354	0	2.07264	4.87773	4.92968	4.75181	2.05539	4.85307	2.79768	0.349297	0.954932
ENSMUSG00000066191	Anks6	5.05065	3.32323	5.11556	5.66839	4.71142	3.43833	4.49648	4.60604	0.109561	0.959913	1
ENSMUSG00000099718	Gm2087	0	0	0	0	0	0.92187	0	0.30729	0.30729	1	1
ENSMUSG00000107168	Gm42507	2.19267	6.4731	4.82047	4.99658	4.6027	4.99379	4.49541	4.86436	0.368943	0.855169	1
ENSMUSG00000061461	Smim20	10.4596	10.3721	9.77278	8.70792	8.60349	8.56759	10.2015	8.62633	-1.57518	0.0284184	0.570752
ENSMUSG00000022763	Aifm3	7.7856	7.15878	9.24564	6.64506	6.91094	7.26652	8.06334	6.94084	-1.1225	0.113921	0.895292
ENSMUSG00000050066	A130023I24Rik	0	0	0	1.17773	0	0	0	0.392578	0.392578	1	1
ENSMUSG00000107517	RP24-338F2.2	1.47807	0	2.07264	0	0	0	1.18357	0	-1.18357	0.268947	0.954932
ENSMUSG00000029571	Tmem106b	10.4338	9.47261	10.1107	9.27933	9.97045	9.64116	10.0057	9.63031	-0.375374	0.489437	0.954932
ENSMUSG00000022750	Klhl22	5.1983	7.80718	7.55906	7.49877	7.50894	7.88157	6.85485	7.62976	0.774915	0.683162	0.985419
ENSMUSG00000071691	Gm960	5.98871	6.35898	4.64669	4.67881	4.907	4.05788	5.66479	4.5479	-1.1169	0.478221	0.954932
ENSMUSG00000073699	Gm833	0	1.70144	0	0	0	0	0.567147	0	-0.567147	0.641663	0.964168
ENSMUSG00000058620	Adra2b	2.6684	0	0	3.09985	0.561151	3.84985	0.889468	2.50362	1.61415	0.556027	0.954932
ENSMUSG00000040385	Ppp1ca	6.65824	8.93587	7.78561	7.15986	7.25873	7.11649	7.79324	7.17836	-0.61488	0.447593	0.954932
ENSMUSG00000032621	Srek1	11.5366	11.0849	10.9544	10.3848	10.5989	10.6326	11.192	10.5388	-0.653185	0.258977	0.954932
ENSMUSG00000030934	Oat	11.3379	11.6806	12.0715	9.63354	9.96497	10.0348	11.6967	9.87776	-1.81892	0.00213774	0.150577
ENSMUSG00000098638	Gm27743	0	0	1.38033	0	0	0	0.460109	0	-0.460109	0.516083	0.954932
ENSMUSG00000081265	Gm11282	0	0	2.07264	0	0	2.56563	0.690879	0.855209	0.16433	1	1
ENSMUSG00000086468	Etaa1os	5.9052	5.65963	3.94762	6.27359	6.03696	6.65456	5.17082	6.3217	1.15088	0.510569	0.954932
ENSMUSG00000041459	Tardbp	11.4646	11.4352	12.3179	10.9846	11.2653	11.1795	11.7392	11.1431	-0.596117	0.192556	0.954932
ENSMUSG00000079685	Ulbp1	0	0	5.75243	0.705851	0	0.533348	1.91748	0.413066	-1.50441	0.0222171	0.51351
ENSMUSG00000085829	Gm4285	7.70146	2.95546	1.38033	4.64282	2.74531	3.97823	4.01241	3.78879	-0.223627	0.149424	0.952958
ENSMUSG00000008318	Relt	3.31161	5.45262	3.17255	5.70375	5.42086	5.18331	3.97893	5.43597	1.45705	0.498708	0.954932
ENSMUSG00000073001	Cylc1	5.81656	1.70144	0	0	0	0	2.506	0	-2.506	0.00628465	0.269623
ENSMUSG00000029092	D5Ertd615e	2.19267	1.70144	3.17255	0	2.84414	2.56563	2.35555	1.80326	-0.552295	0.863186	1
ENSMUSG00000079635	Rhox4c	0	3.32323	1.38033	0	0	0	1.56785	0	-1.56785	0.181526	0.954932
ENSMUSG00000027070	Lrp2	8.08028	5.84062	8.70685	7.83015	7.77942	7.13037	7.54258	7.57998	0.0373985	0.547306	0.954932
ENSMUSG00000013150	Gfod2	7.96127	7.82162	9.08029	7.75205	7.37899	7.53009	8.28773	7.55371	-0.734019	0.283836	0.954932
ENSMUSG00000103537	Gm37838	0	1.70144	0	0	0	0	0.567147	0	-0.567147	0.641663	0.964168
ENSMUSG00000028059	Arhgef2	9.30642	9.69275	9.61655	9.4387	9.56044	9.27934	9.53857	9.42616	-0.112413	0.856442	1
ENSMUSG00000082204	Gm7722	0	0	2.07264	0	1.27878	0.533348	0.690879	0.604043	-0.0868362	0.879063	1
ENSMUSG00000048988	Elfn1	4.23707	2.95546	2.53849	3.47219	2.11374	2.04649	3.24367	2.54414	-0.699533	0.68011	0.983404
ENSMUSG00000036941	Elac1	5.3948	4.2493	4.44907	6.01662	4.01919	5.54297	4.69772	5.19293	0.495207	0.790551	1
ENSMUSG00000082774	Gm8805	0	1.70144	0	2.05503	1.94586	2.1948	0.567147	2.06523	1.49809	0.630417	0.964168
ENSMUSG00000030513	Pcsk6	9.9877	8.72169	8.12084	8.96638	8.87002	8.81831	8.94341	8.8849	-0.0585073	0.695737	0.991006
ENSMUSG00000073877	Gm13306	5.62103	6.00142	3.40866	3.69944	3.8392	3.49666	5.01037	3.67843	-1.33194	0.38998	0.954932
ENSMUSG00000086391	1700042O10Rik	0	0	1.38033	2.73984	1.75584	3.24769	0.460109	2.58112	2.12101	0.421626	0.954932
ENSMUSG00000023186	Vwa5a	7.28873	7.82162	8.58565	7.74782	7.5127	7.01037	7.89867	7.42363	-0.475034	0.500228	0.954932
ENSMUSG00000041703	Zic5	4.09354	2.46061	1.38033	0.705851	4.907	1.88116	2.64483	2.498	-0.146826	0.8861	1
ENSMUSG00000089651	Gm16353	0	0	0	0	0	2.67071	0	0.890236	0.890236	0.602848	0.964168
ENSMUSG00000106071	Gm43826	0	0	4.82047	3.38772	3.97626	2.04649	1.60682	3.13682	1.53	0.847113	1
ENSMUSG00000008892	Vdac3	10.3884	10.6338	9.54094	9.6809	10.4057	10.0507	10.1877	10.0458	-0.141933	0.874843	1
ENSMUSG00000010067	Rassf1	1.47807	3.32323	2.07264	5.45665	4.57419	4.4609	2.29131	4.83058	2.53927	0.204534	0.954932
ENSMUSG00000077004	Gm23876	0	0	0	1.53272	0	0	0	0.510908	0.510908	1	1
ENSMUSG00000067430	Zfp763	6.21365	7.73276	7.30488	6.77545	6.46731	6.35682	7.08377	6.53319	-0.550571	0.579471	0.964168
ENSMUSG00000094327	Gm26398	0	0	1.38033	0	0	0	0.460109	0	-0.460109	0.516083	0.954932
ENSMUSG00000107410	RP23-27D8.3	1.47807	0	0	0	0	0	0.492689	0	-0.492689	0.558745	0.954932
ENSMUSG00000083676	Gm11367	0	0	0	2.59666	2.63921	3.02796	0	2.75461	2.75461	0.220582	0.954932
ENSMUSG00000075370	Igll1	1.47807	0	3.61152	1.17773	2.26411	0	1.69653	1.14728	-0.549248	0.5546	0.954932
ENSMUSG00000028910	Mecr	7.28873	7.11257	9.93988	7.10139	7.08775	7.43633	8.11373	7.20849	-0.905239	0.0537902	0.726252
ENSMUSG00000019804	Snx3	11.1364	10.8621	12.087	10.7823	10.6894	10.6742	11.3619	10.7153	-0.646553	0.136885	0.933919
ENSMUSG00000083239	Mup-ps1	2.6684	0	2.07264	0	0	0	1.58035	0	-1.58035	0.167029	0.954932
ENSMUSG00000080378	Gm25309	0	1.70144	0	0	0	0	0.567147	0	-0.567147	0.641663	0.964168
ENSMUSG00000083255	Gm12738	1.47807	0	0	0	0	0	0.492689	0	-0.492689	0.558745	0.954932
ENSMUSG00000097237	Gm26519	0	0	0	0	0.561151	0	0	0.18705	0.18705	1	1
ENSMUSG00000071317	Bves	3.31161	1.70144	5.11556	2.25901	2.11374	5.16544	3.37621	3.1794	-0.196809	0.845119	1
ENSMUSG00000046219	C230012O17Rik	1.47807	0	2.07264	1.17773	0.964134	0	1.18357	0.713956	-0.469612	0.728649	1
ENSMUSG00000092641	Gm23563	0	0	0	0	3.45738	0	0	1.15246	1.15246	0.390223	0.954932
ENSMUSG00000094678	Olfr857	1.47807	3.32323	1.38033	0	0	1.22765	2.06054	0.409217	-1.65132	0.421531	0.954932
ENSMUSG00000084844	Hoxb3os	0	0	1.38033	0	0	0	0.460109	0	-0.460109	0.516083	0.954932
ENSMUSG00000009248	Ascl2	3.31161	0	0	2.59666	4.42251	5.4127	1.10387	4.14396	3.04009	0.217597	0.954932
ENSMUSG00000082097	Gm14039	1.47807	0	1.38033	0.705851	0	0	0.952798	0.235284	-0.717514	0.592821	0.964168
ENSMUSG00000084256	Gm14976	4.59781	0	2.07264	0	0	0	2.22348	0	-2.22348	0.0317319	0.589928
ENSMUSG00000039512	Uhrf1bp1	7.23843	6.39803	7.36224	8.03842	8.38495	7.72872	6.99957	8.0507	1.05113	0.35857	0.954932
ENSMUSG00000021418	Rpp40	5.1983	5.02377	9.53472	6.52167	7.9802	7.05473	6.58559	7.18553	0.599938	0.272875	0.954932
ENSMUSG00000079603	Gm13218	0	0	1.38033	0	0	0	0.460109	0	-0.460109	0.516083	0.954932
ENSMUSG00000033931	Rbm34	8.9687	9.38784	9.08456	9.02697	8.75088	9.50125	9.14703	9.09304	-0.0539974	1	1
ENSMUSG00000065581	Mir194-1	0	0	0	0	0	0.533348	0	0.177783	0.177783	1	1
ENSMUSG00000069763	Tmem100	3.75491	2.46061	2.07264	4.22272	4.06089	4.91042	2.76272	4.39801	1.63529	0.488553	0.954932
ENSMUSG00000048572	Tmem252	7.65108	7.91881	7.54674	8.09279	8.28733	8.12752	7.70554	8.16921	0.46367	0.626453	0.964168
ENSMUSG00000062546	V1ra8	0	0	0	0	0	1.88116	0	0.627053	0.627053	0.814926	1
ENSMUSG00000026669	Mcm10	6.43823	9.37322	6.02527	6.33126	5.05876	5.16544	7.27891	5.51849	-1.76042	0.056889	0.731977
ENSMUSG00000077457	Snord65	2.6684	3.61604	2.53849	2.59666	0	1.22765	2.94098	1.27477	-1.66621	0.510376	0.954932
ENSMUSG00000025381	Cnpy2	11.7219	11.4722	11.7609	9.6278	10.0676	9.821	11.6517	9.8388	-1.81288	0.0026813	0.173674
ENSMUSG00000039515	Ppp2r4	9.34654	9.73911	9.31628	8.29765	7.97476	8.06624	9.46731	8.11288	-1.35443	0.0914125	0.848737
ENSMUSG00000002846	Timmdc1	7.66384	9.95746	7.30488	6.57038	7.04163	6.83495	8.30873	6.81566	-1.49307	0.0739374	0.80286
ENSMUSG00000069114	Zbtb10	6.49646	7.0889	8.67324	9.27051	9.85298	9.55371	7.41953	9.55907	2.13954	0.0227248	0.518449
ENSMUSG00000104661	Gm42768	1.47807	1.70144	2.07264	0	0	0	1.75071	0	-1.75071	0.217049	0.954932
ENSMUSG00000043336	Filip1l	4.97075	2.95546	4.44907	6.88735	6.21371	6.34893	4.12509	6.48333	2.35824	0.174809	0.954932
ENSMUSG00000030470	Csrp3	1.47807	1.70144	2.07264	0	0	0.533348	1.75071	0.177783	-1.57293	0.360735	0.954932
ENSMUSG00000018841	Rad51d	3.75491	4.41077	2.53849	5.88415	5.48353	5.12902	3.56806	5.4989	1.93084	0.301566	0.954932
ENSMUSG00000023034	Nr4a1	12.8452	12.8677	13.0922	9.78054	10.226	10.0766	12.935	10.0277	-2.90726	3.47724e-07	0.000263552
ENSMUSG00000025946	Pth2r	1.47807	2.46061	4.33909	3.20232	0	4.51834	2.75926	2.57355	-0.185702	1	1
ENSMUSG00000056854	Pou3f4	3.93414	0	2.07264	3.6276	4.5451	2.56563	2.00226	3.57944	1.57718	0.721854	1
ENSMUSG00000081056	Gm13998	2.19267	0	2.07264	0	0	0	1.42177	0	-1.42177	0.210086	0.954932
ENSMUSG00000099753	Gm28058	0	0	1.38033	0	0	0	0.460109	0	-0.460109	0.516083	0.954932
ENSMUSG00000018326	Ywhab	11.437	10.8966	10.9912	10.7178	10.6378	10.5984	11.1083	10.6513	-0.456936	0.391817	0.954932
ENSMUSG00000022247	Brix1	9.10594	10.3892	9.3697	10.6013	11.2841	10.7239	9.62161	10.8698	1.24817	0.040438	0.65273
ENSMUSG00000034432	Cops8	9.19654	8.87489	7.18284	8.50984	8.8612	8.91773	8.41809	8.76292	0.344833	0.811821	1
ENSMUSG00000031004	Mki67	5.62103	4.92026	8.89351	7.28189	5.82342	6.41091	6.47827	6.50541	0.0271389	0.259443	0.954932
ENSMUSG00000037104	Socs5	7.68903	9.62029	6.39866	9.4839	9.48012	9.34828	7.90266	9.43744	1.53478	0.120714	0.911687
ENSMUSG00000031441	Atp11a	9.80393	10.6214	10.0399	10.1325	10.3568	10.3853	10.1551	10.2915	0.136427	0.813935	1
ENSMUSG00000089875	Etohd2	3.55022	5.94979	2.53849	5.49753	3.25671	5.70017	4.01284	4.81814	0.805303	0.737964	1
ENSMUSG00000077787	Gm23908	0	0	0	0	0	0.92187	0	0.30729	0.30729	1	1
ENSMUSG00000080737	Gm6982	0	0	0	0	0.964134	0	0	0.321378	0.321378	1	1
ENSMUSG00000036964	Trim17	1.47807	8.59296	6.95945	5.85299	5.77414	5.35079	5.67683	5.65931	-0.0175208	0.227478	0.954932
ENSMUSG00000033350	Chst2	9.81541	8.69841	10.3946	8.60878	8.81473	9.00321	9.63615	8.80891	-0.82724	0.124866	0.922693
ENSMUSG00000096370	Gm21992	5.45477	0	4.33909	5.88415	6.00527	5.55674	3.26462	5.81539	2.55077	0.473828	0.954932
ENSMUSG00000057454	Lypd3	2.19267	2.46061	3.61152	4.01315	3.1831	2.1948	2.75493	3.13035	0.37542	0.980596	1
ENSMUSG00000085085	1700086P04Rik	4.48729	3.32323	6.45248	6.18876	4.14083	5.96065	4.75433	5.43008	0.675745	1	1
ENSMUSG00000102570	Gm37968	3.93414	2.46061	0	4.93838	4.42251	3.31407	2.13158	4.22499	2.0934	0.483292	0.954932
ENSMUSG00000051050	Spink14	1.47807	0	0	0	0	0	0.492689	0	-0.492689	0.558745	0.954932
ENSMUSG00000036707	Cab39	8.71648	9.58264	10.3773	9.86693	10.2811	9.88723	9.55882	10.0118	0.452936	0.727585	1
ENSMUSG00000095274	Obox4-ps27	0	0	0	0	0.561151	0	0	0.18705	0.18705	1	1
ENSMUSG00000025219	Fgf8	2.19267	1.70144	2.53849	2.05503	0	2.67071	2.1442	1.57525	-0.568955	0.889182	1
ENSMUSG00000033644	Piwil2	4.59781	5.21086	4.73619	4.36207	5.64302	5.07261	4.84829	5.0259	0.177609	0.919436	1
ENSMUSG00000034341	Wbp2	8.40304	8.90908	9.9017	7.92686	7.66917	8.23209	9.07128	7.9427	-1.12857	0.0999265	0.867612
ENSMUSG00000087601	Uchl1os	3.55022	0	1.38033	0	2.40027	0.533348	1.64352	0.977872	-0.665645	0.626302	0.964168
ENSMUSG00000103360	Gm38156	3.31161	1.70144	0	0	0	4.4609	1.67102	1.48697	-0.184052	0.798185	1
ENSMUSG00000102160	Gm36944	0	0	0	0	0	3.1781	0	1.05937	1.05937	0.462985	0.954932
ENSMUSG00000103682	Gm38179	0	0	1.38033	0	0	0	0.460109	0	-0.460109	0.516083	0.954932
ENSMUSG00000090466	Gm17043	0	1.70144	0	0	0	0	0.567147	0	-0.567147	0.641663	0.964168
ENSMUSG00000104982	Gm43643	0	1.70144	0	0	0	0	0.567147	0	-0.567147	0.641663	0.964168
ENSMUSG00000101576	Gm20915	2.6684	0	0	0	0	0	0.889468	0	-0.889468	0.280009	0.954932
ENSMUSG00000023972	Ptk7	8.4916	8.97514	7.95364	6.45058	6.63543	6.27586	8.47346	6.45395	-2.01951	0.047792	0.690612
ENSMUSG00000104901	Gm42692	3.55022	5.65963	0	1.17773	2.11374	3.70892	3.06995	2.33347	-0.736484	0.519218	0.954932
ENSMUSG00000032050	Rdx	11.2305	11.487	11.9269	11.3411	11.3346	11.3349	11.5482	11.3369	-0.211277	0.606537	0.964168
ENSMUSG00000030145	Zfp248	4.3676	6.70879	7.73222	7.56277	7.61422	7.88157	6.26954	7.68619	1.41665	0.479296	0.954932
ENSMUSG00000093387	Gm20732	0	0	0	2.43769	0	0	0	0.812564	0.812564	0.686799	0.986591
ENSMUSG00000095651	Gm21817	0	4.41077	4.90009	3.47219	3.1831	4.57359	3.10362	3.74296	0.639339	0.856859	1
ENSMUSG00000081882	Gm14294	0	0	2.07264	0	0	0	0.690879	0	-0.690879	0.349736	0.954932
ENSMUSG00000082157	Gm12038	0	0	1.38033	1.53272	0.561151	0.92187	0.460109	1.00525	0.545139	1	1
ENSMUSG00000106139	Gm43194	1.47807	0	0	0	0	0	0.492689	0	-0.492689	0.558745	0.954932
ENSMUSG00000031570	Ppapdc1b	8.79977	7.60506	4.73619	7.60548	7.7221	7.42886	7.04701	7.58548	0.53847	0.850135	1
ENSMUSG00000074957	Olfr1299	0	0	2.07264	0	0	0	0.690879	0	-0.690879	0.349736	0.954932
ENSMUSG00000046886	Zfp474	4.88616	5.29603	4.55126	2.59666	0	4.4609	4.91115	2.35252	-2.55863	0.400398	0.954932
ENSMUSG00000046111	Cep295	8.199	8.69057	9.0192	8.75504	8.66899	9.09928	8.63625	8.84111	0.204852	0.868014	1
ENSMUSG00000103486	Gm10657	3.02556	1.70144	2.07264	0	4.45415	0	2.26655	1.48472	-0.781829	0.878471	1
ENSMUSG00000098274	Rpl24	4.23707	3.61604	2.89008	5.15829	5.03804	4.77557	3.58106	4.99063	1.40957	0.508835	0.954932
ENSMUSG00000089288	Gm26022	0	0	0	0.705851	0	0	0	0.235284	0.235284	1	1
ENSMUSG00000095615	Gm26243	0	0	0	2.25901	0	0	0	0.753004	0.753004	0.741521	1
ENSMUSG00000080912	Gm12269	0	0	2.07264	0	0	0	0.690879	0	-0.690879	0.349736	0.954932
ENSMUSG00000023176	Cpn2	2.19267	0	2.07264	0	0	0	1.42177	0	-1.42177	0.210086	0.954932
ENSMUSG00000038028	Tigar	5.3948	7.97155	5.95244	6.31991	5.40476	5.5973	6.43959	5.77399	-0.665604	0.510039	0.954932
ENSMUSG00000097288	Gm2155	5.33223	1.70144	0	0	0	0	2.34456	0	-2.34456	0.0134126	0.402696
ENSMUSG00000105460	Gm42671	0	0	1.38033	0	3.39354	1.47982	0.460109	1.62445	1.16434	0.581512	0.964168
ENSMUSG00000103905	Gm34379	0	0	0	0	0.964134	1.22765	0	0.730595	0.730595	0.860417	1
ENSMUSG00000105686	Gm43252	0	0	0	2.59666	3.32675	0	0	1.97447	1.97447	0.28175	0.954932
ENSMUSG00000030530	Furin	6.97731	8.41401	5.91459	7.85789	7.37072	7.94579	7.10197	7.7248	0.622829	0.655044	0.96962
ENSMUSG00000056829	Foxb2	0	1.70144	2.07264	0	0	0	1.25803	0	-1.25803	0.282822	0.954932
ENSMUSG00000069893	9930111J21Rik1	1.47807	0	0	2.87008	0	0	0.492689	0.956694	0.464005	0.844644	1
ENSMUSG00000039563	2210406O10Rik	3.75491	2.95546	3.40866	3.298	2.11374	2.04649	3.37301	2.48608	-0.886937	0.643208	0.964838
ENSMUSG00000080316	Spaca6	9.55954	7.80718	9.65148	7.77302	7.25873	7.53705	9.00607	7.52293	-1.48314	0.0287847	0.574501
ENSMUSG00000063801	Ap3s2	7.23843	7.36994	8.47299	6.94021	6.8228	7.3119	7.69379	7.02497	-0.668822	0.393245	0.954932
ENSMUSG00000059854	Hydin	4.88616	5.59387	5.24319	4.01315	5.82342	2.45229	5.24107	4.09629	-1.14478	0.729183	1
ENSMUSG00000094296	Gm21798	0	0	1.38033	0.705851	0	0.92187	0.460109	0.542573	0.0824641	1	1
ENSMUSG00000028949	Smarcd3	4.59781	4.92026	8.67324	2.98953	4.65808	5.42776	6.06377	4.35846	-1.70531	0.0351472	0.625661
ENSMUSG00000025916	Ppp1r42	1.47807	0	0	3.38772	3.39354	3.10498	0.492689	3.29541	2.80273	0.248226	0.954932
ENSMUSG00000093436	Gm20646	6.02872	7.77787	9.05443	3.6276	1.75584	1.47982	7.62034	2.28775	-5.33259	4.88283e-06	0.00208173
ENSMUSG00000051627	Hist1h1e	8.91634	7.82162	7.15064	8.6592	7.5966	7.79124	7.96287	8.01568	0.0528143	0.905318	1
ENSMUSG00000019982	Myb	6.24796	7.22544	4.97555	4.6059	4.7879	3.02796	6.14965	4.14059	-2.00906	0.214835	0.954932
ENSMUSG00000040287	Stac3	2.19267	2.46061	3.17255	2.05503	2.11374	2.1948	2.60861	2.12119	-0.487417	0.765477	1
ENSMUSG00000108583	RP23-421P23.12	3.02556	0	0	0	0	0	1.00852	0	-1.00852	0.215615	0.954932
ENSMUSG00000099528	2410012E07Rik	1.47807	0	2.07264	0.705851	1.75584	0	1.18357	0.820564	-0.363004	0.831584	1
ENSMUSG00000053873	Aym1	0	0	1.38033	0	0	0	0.460109	0	-0.460109	0.516083	0.954932
ENSMUSG00000040396	Abhd13	8.88398	7.38945	8.01752	8.92763	8.80249	9.10398	8.09698	8.9447	0.847719	0.426319	0.954932
ENSMUSG00000037266	Rsrp1	12.1025	12.413	12.1896	11.0852	11.2863	11.2399	12.235	11.2038	-1.03121	0.0696727	0.780883
ENSMUSG00000104274	Gm8823	0	0	0	0.705851	2.26411	0.533348	0	1.16777	1.16777	0.637423	0.964168
ENSMUSG00000031948	Kars	8.08976	8.83275	7.63083	8.25656	7.70577	7.74986	8.18445	7.90406	-0.280385	0.75967	1
ENSMUSG00000081613	Gm12109	1.47807	5.94979	0	0	0	0	2.47595	0	-2.47595	0.00920491	0.325676
ENSMUSG00000031827	Cotl1	6.97731	7.7926	6.09461	5.75523	5.32144	5.73694	6.95484	5.60454	-1.3503	0.295346	0.954932
ENSMUSG00000039914	Coq10a	8.58177	6.23505	8.28557	6.55109	6.31195	5.07261	7.70079	5.97855	-1.72224	0.0565449	0.731536
ENSMUSG00000063882	Uqcrh	13.2349	13.1935	13.6765	12.3881	12.6139	12.5681	13.3683	12.5233	-0.844981	0.0787339	0.81375
ENSMUSG00000086798	Gm16222	2.6684	0	0	4.36207	3.74002	3.97823	0.889468	4.02677	3.13731	0.238559	0.954932
ENSMUSG00000103915	Ighv1-6	0	0	0	0	0.561151	0	0	0.18705	0.18705	1	1
ENSMUSG00000003053	Cyp2c29	0	0	2.53849	0	0	0	0.846165	0	-0.846165	0.262792	0.954932
ENSMUSG00000103742	Gm38240	1.47807	5.52498	2.53849	4.44801	3.25671	4.33865	3.18051	4.01446	0.833946	0.972108	1
ENSMUSG00000094198	Ighv1-50	1.47807	2.46061	0	0	0	0	1.31289	0	-1.31289	0.302321	0.954932
ENSMUSG00000085363	Gm15478	0	0	2.07264	2.25901	0	0.92187	0.690879	1.06029	0.369415	1	1
ENSMUSG00000086197	Gm13976	0	0	1.38033	0	0	0	0.460109	0	-0.460109	0.516083	0.954932
ENSMUSG00000098070	Gm8609	0	0	2.53849	0	0	0	0.846165	0	-0.846165	0.262792	0.954932
ENSMUSG00000090225	Gm11559	0	2.46061	0	0	0	0	0.820205	0	-0.820205	0.426873	0.954932
ENSMUSG00000087263	Gm15726	1.47807	3.32323	3.61152	2.25901	2.40027	3.93669	2.80427	2.86533	0.061054	1	1
ENSMUSG00000089268	Mir1961	1.47807	0	0	0	0	0	0.492689	0	-0.492689	0.558745	0.954932
ENSMUSG00000086213	A330040F15Rik	5.12636	0	2.89008	0	0.561151	0	2.67215	0.18705	-2.4851	0.030068	0.580051
ENSMUSG00000073725	Lmbrd1	9.60657	7.15878	6.67251	9.26015	9.49731	9.24784	7.81262	9.3351	1.52248	0.251213	0.954932
ENSMUSG00000083260	Gm13460	0	0	0	0	0	2.45229	0	0.81743	0.81743	0.663257	0.973856
ENSMUSG00000042688	Mapk6	8.19021	8.5675	8.37188	8.9609	9.86554	9.09693	8.37653	9.30779	0.931262	0.195225	0.954932
ENSMUSG00000052760	A630001G21Rik	1.47807	4.41077	2.89008	1.53272	0	0	2.9263	0.510908	-2.4154	0.161962	0.954932
ENSMUSG00000093256	Gm22933	1.47807	0	0	1.53272	1.75584	2.56563	0.492689	1.9514	1.45871	0.665046	0.974469
ENSMUSG00000028086	Fbxw7	8.36448	9.93771	9.09729	8.97001	9.25951	9.01074	9.13316	9.08008	-0.0530748	0.893415	1
ENSMUSG00000097622	A330033J07Rik	3.31161	0	2.07264	3.95563	2.63921	4.54623	1.79475	3.71369	1.91894	0.522344	0.954932
ENSMUSG00000026579	F5	0	1.70144	3.17255	2.98953	2.74531	0	1.62466	1.91162	0.286952	1	1
ENSMUSG00000104757	AC141868.1	0	0	1.38033	0	0	0	0.460109	0	-0.460109	0.516083	0.954932
ENSMUSG00000042063	Zfp386	8.8453	10.3549	9.33072	8.59942	9.15389	9.26892	9.5103	9.00741	-0.502885	0.504594	0.954932
ENSMUSG00000030223	Ptpro	2.19267	4.55597	2.53849	2.98953	0.964134	2.56563	3.09571	2.1731	-0.922614	0.654297	0.969016
ENSMUSG00000038844	Kif16b	6.8491	5.37645	7.08401	7.49373	8.52187	7.98707	6.43652	8.00089	1.56437	0.193096	0.954932
ENSMUSG00000052406	Rexo4	8.58177	6.4731	6.64966	7.73933	7.76373	7.42886	7.23484	7.64397	0.409129	1	1
ENSMUSG00000105396	Gm6057	1.47807	0	0	0	0	0	0.492689	0	-0.492689	0.558745	0.954932
ENSMUSG00000089636	1700058P15Rik	0	0	0	0	1.27878	0.92187	0	0.73355	0.73355	0.859337	1
ENSMUSG00000090358	Gm2822	1.47807	0	0	2.43769	0.561151	0.92187	0.492689	1.3069	0.814215	0.873004	1
ENSMUSG00000095276	Gfy	2.19267	1.70144	1.38033	0.705851	0.561151	1.6944	1.75815	0.987134	-0.771012	0.775084	1
ENSMUSG00000040904	Gm21988	0	0	0	0.705851	0	0	0	0.235284	0.235284	1	1
ENSMUSG00000099966	2810402E24Rik	8.68553	9.53963	6.47865	6.52167	5.23302	5.95025	8.2346	5.90165	-2.33296	0.0121536	0.383168
ENSMUSG00000074115	Saa1	0	1.70144	1.38033	0	0	0	1.02726	0	-1.02726	0.394777	0.954932
ENSMUSG00000043262	Uevld	7.09505	6.05127	2.53849	6.57993	6.89949	5.68771	5.22827	6.38904	1.16077	0.804989	1
ENSMUSG00000032252	Glce	8.30055	6.91133	8.22501	7.71353	8.16122	7.11649	7.81229	7.66375	-0.148548	0.710427	0.99843
ENSMUSG00000068120	Gm10231	0	2.46061	3.17255	1.81739	2.63921	0.533348	1.87772	1.66332	-0.214405	0.80194	1
ENSMUSG00000099571	Gm18182	1.47807	1.70144	0	1.17773	0	1.22765	1.05984	0.801795	-0.258041	1	1
ENSMUSG00000087364	Gm13398	4.23707	0	4.09024	0	0	1.47982	2.77577	0.493273	-2.2825	0.105833	0.890828
ENSMUSG00000027618	Nfs1	8.92696	8.67475	6.37098	8.25953	8.4974	8.67726	7.9909	8.47807	0.487169	0.794368	1
ENSMUSG00000075196	Olfr1047	0	0	2.07264	0	0	0	0.690879	0	-0.690879	0.349736	0.954932
ENSMUSG00000092120	Vmn2r90	1.47807	3.61604	0	0	0	0.533348	1.69803	0.177783	-1.52025	0.26161	0.954932
ENSMUSG00000106115	Gm43420	5.7221	0	0	3.47219	4.42251	4.86685	1.90737	4.25385	2.34648	1	1
ENSMUSG00000085100	Gm13324	0	0	1.38033	0	0	0	0.460109	0	-0.460109	0.516083	0.954932
ENSMUSG00000022191	Drosha	8.92166	7.94542	8.7013	9.03394	8.28952	8.62101	8.52279	8.64816	0.125364	1	1
ENSMUSG00000018569	Cldn7	11.3027	11.1888	11.5356	10.8554	10.3468	10.5758	11.3424	10.5927	-0.74969	0.177801	0.954932
ENSMUSG00000022858	Tra2b	9.89874	10.9698	11.3863	11.9492	11.9654	12.0226	10.7516	11.9791	1.22748	0.0507992	0.708634
ENSMUSG00000082503	Gm12229	1.47807	0	1.38033	4.7817	0.561151	3.93669	0.952798	3.09318	2.14038	0.211523	0.954932
ENSMUSG00000097928	Gm26578	4.59781	1.70144	3.78933	4.87773	5.48353	4.40107	3.36286	4.92078	1.55791	0.597414	0.964168
ENSMUSG00000020272	Stk10	3.31161	7.28915	6.8231	4.99658	4.907	5.48652	5.80795	5.13003	-0.677924	0.368803	0.954932
ENSMUSG00000049476	1700104B16Rik	3.93414	0	0	3.6276	0	0	1.31138	1.2092	-0.102181	0.8284	1
ENSMUSG00000073119	Speer4a	2.6684	0	1.38033	0	0	0	1.34958	0	-1.34958	0.212926	0.954932
ENSMUSG00000032300	1700017B05Rik	5.9052	5.12035	6.62644	7.3944	6.89949	6.54134	5.88399	6.94508	1.06108	0.530746	0.954932
ENSMUSG00000108766	RP23-430B14.1	0	2.95546	0	1.81739	4.42251	4.23966	0.985152	3.49319	2.50803	0.269677	0.954932
ENSMUSG00000043385	Olfr267	0	1.70144	0	0	0	1.47982	0.567147	0.493273	-0.0738739	1	1
ENSMUSG00000029482	Aacs	9.38173	8.29491	7.08401	6.38672	6.1182	6.68623	8.25355	6.39705	-1.8565	0.0368177	0.628813
ENSMUSG00000032503	Arpp21	4.48729	3.85933	3.61152	3.89572	3.25671	2.86036	3.98605	3.3376	-0.648447	0.707534	0.997042
ENSMUSG00000097493	9930014A18Rik	2.19267	7.85006	4.64669	4.71393	6.02647	4.99379	4.89647	5.24473	0.348259	0.624907	0.964168
ENSMUSG00000083611	Gm8832	0	0	0	0	0.561151	0	0	0.18705	0.18705	1	1
ENSMUSG00000018656	Tcaf3	1.47807	0	2.07264	3.47219	0	2.56563	1.18357	2.01261	0.829038	0.747834	1
ENSMUSG00000030292	Smco2	0	2.95546	4.22002	2.05503	0.561151	4.3064	2.39183	2.30753	-0.0842967	0.897883	1
ENSMUSG00000061132	Blnk	5.1983	6.8563	3.78933	4.67881	4.88395	4.72766	5.28131	4.76347	-0.517837	0.623149	0.964168
ENSMUSG00000107286	Gm43788	3.02556	2.46061	6.50436	6.46095	7.3831	6.72335	3.99684	6.8558	2.85896	0.25599	0.954932
ENSMUSG00000063971	1700011A15Rik	1.47807	2.46061	0	0	0	0	1.31289	0	-1.31289	0.302321	0.954932
ENSMUSG00000089622	Gm25447	1.47807	0	0	1.53272	0	0	0.492689	0.510908	0.0182196	1	1
ENSMUSG00000030945	Acsm2	2.19267	1.70144	2.53849	2.25901	0.561151	0	2.1442	0.940054	-1.20415	0.614199	0.964168
ENSMUSG00000097361	4930550C17Rik	0	2.46061	0	0	0	0	0.820205	0	-0.820205	0.426873	0.954932
ENSMUSG00000096330	Gm21976	0	0	0	0	0	1.47982	0	0.493273	0.493273	0.915134	1
ENSMUSG00000032925	Itgbl1	4.3676	7.11257	2.53849	3.89572	4.10141	5.84192	4.67289	4.61302	-0.0598705	0.74775	1
ENSMUSG00000029196	Tada2b	2.19267	5.02377	5.18079	6.12496	5.30419	5.39747	4.13241	5.60887	1.47646	0.571992	0.961149
ENSMUSG00000031016	Wee1	1.47807	0	0	6.24986	6.42802	5.18331	0.492689	5.95373	5.46104	0.00312331	0.185285
ENSMUSG00000097599	Gm26678	1.47807	0	0	1.17773	0	0	0.492689	0.392578	-0.100111	1	1
ENSMUSG00000004961	Syt5	5.12636	0	4.09024	3.55198	3.74002	4.91042	3.0722	4.06747	0.995273	1	1
ENSMUSG00000102684	Gm37374	0	4.68789	2.07264	0	0	0	2.25351	0	-2.25351	0.0439357	0.671475
ENSMUSG00000087279	4930544D05Rik	0	2.46061	0	0	0	0	0.820205	0	-0.820205	0.426873	0.954932
ENSMUSG00000042737	Dpm3	8.54775	8.75215	8.56136	9.57386	9.37351	9.61177	8.62042	9.51972	0.899294	0.225906	0.954932
ENSMUSG00000065987	Cd209b	2.19267	1.70144	2.53849	0	0	0	2.1442	0	-2.1442	0.136445	0.933919
ENSMUSG00000107085	Gm42883	0	0	0	1.17773	0	1.47982	0	0.885851	0.885851	0.791628	1
ENSMUSG00000097864	Gm26856	2.19267	0	0	2.43769	0.561151	0.533348	0.730889	1.1774	0.446508	1	1
ENSMUSG00000022636	Alcam	9.66168	8.83986	6.8231	8.03495	8.00444	8.04929	8.44155	8.02956	-0.411984	0.366272	0.954932
ENSMUSG00000083628	Gm2030	0	0	1.38033	0	0	0	0.460109	0	-0.460109	0.516083	0.954932
ENSMUSG00000023935	Spats1	5.33223	0	3.17255	3.20232	0.561151	2.32928	2.83492	2.03092	-0.804006	0.339178	0.954932
ENSMUSG00000085637	1700048M11Rik	1.47807	0	1.38033	0	0	0	0.952798	0	-0.952798	0.364028	0.954932
ENSMUSG00000104347	Gm37689	1.47807	0	0	1.17773	0	0	0.492689	0.392578	-0.100111	1	1
ENSMUSG00000065692	Gm25410	0	0	2.07264	1.17773	1.27878	1.88116	0.690879	1.44589	0.755012	1	1
ENSMUSG00000086671	Gm13618	0	0	0	1.17773	2.11374	0	0	1.09716	1.09716	0.659981	0.972326
ENSMUSG00000033295	Ptprf	10.6172	11.2381	10.9202	11.6253	11.3711	11.5651	10.9251	11.5205	0.595362	0.292168	0.954932
ENSMUSG00000039714	Cplx3	4.7963	2.46061	0	0	3.02356	0	2.41897	1.00785	-1.41112	0.39633	0.954932
ENSMUSG00000004633	Chn2	5.33223	5.52498	7.93486	6.4296	6.08827	6.21635	6.26402	6.24474	-0.019279	0.52765	0.954932
ENSMUSG00000093897	Gm26268	6.49646	6.93807	5.83579	3.95563	4.01919	4.27342	6.42344	4.08275	-2.34069	0.141994	0.940262
ENSMUSG00000057072	Spata45	0	0	0	3.47219	3.25671	0	0	2.24297	2.24297	0.204706	0.954932
ENSMUSG00000021186	Fbln5	4.59781	6.50922	5.66396	6.39756	6.74819	6.93327	5.59033	6.69301	1.10267	0.47343	0.954932
ENSMUSG00000022414	Tab1	7.1505	8.93587	7.74305	6.62675	5.88275	6.72944	7.94314	6.41298	-1.53016	0.147165	0.949759
ENSMUSG00000034837	Gnat1	2.6684	5.02377	2.07264	6.13795	4.39017	4.93172	3.25494	5.15328	1.89834	0.362806	0.954932
ENSMUSG00000026020	Nop58	9.8268	9.77293	9.77543	10.6048	10.9931	10.8506	9.79172	10.8162	1.02446	0.0971052	0.862249
ENSMUSG00000107549	RP23-365O8.4	0	0	2.89008	2.05503	0	0	0.963359	0.685011	-0.278348	0.671806	0.97895
ENSMUSG00000029697	Fezf1	0	1.70144	0	0	0	1.47982	0.567147	0.493273	-0.0738739	1	1
ENSMUSG00000087458	Gm13999	0	0	1.38033	0	0	0	0.460109	0	-0.460109	0.516083	0.954932
ENSMUSG00000072640	Lyrm9	7.9509	6.91133	7.21433	6.63594	6.64231	7.40622	7.35885	6.89482	-0.464032	0.618907	0.964168
ENSMUSG00000037343	Taf2	7.39969	9.16258	9.76217	8.94806	9.35373	9.30201	8.77481	9.20126	0.426453	0.911193	1
ENSMUSG00000053852	Adgrg4	2.6684	0	4.82047	0	0	0.533348	2.49629	0.177783	-2.31851	0.0378858	0.63811
ENSMUSG00000090777	Gm7873	0	1.70144	1.38033	0	0.561151	0	1.02726	0.18705	-0.840206	0.613887	0.964168
ENSMUSG00000049760	2410015M20Rik	11.054	10.7095	10.7812	10.1317	10.0399	9.93416	10.8482	10.0352	-0.812974	0.176459	0.954932
ENSMUSG00000105929	Gm43693	2.19267	0	2.07264	3.09985	0	0.92187	1.42177	1.34057	-0.0811967	1	1
ENSMUSG00000083429	Gm15198	4.88616	4.80875	5.04725	4.44801	4.73737	5.0139	4.91405	4.73309	-0.180961	0.877791	1
ENSMUSG00000084415	Gm12837	3.02556	0	0	0	0	0	1.00852	0	-1.00852	0.215615	0.954932
ENSMUSG00000073982	Rhog	6.43823	8.988	5.303	6.39756	5.77414	5.95025	6.90974	6.04065	-0.86909	0.249338	0.954932
ENSMUSG00000102990	Gm37764	0	0	1.38033	0	0	0.92187	0.460109	0.30729	-0.152819	1	1
ENSMUSG00000037531	Mrpl47	8.87852	8.02242	8.75583	8.32346	8.67907	8.62265	8.55225	8.54173	-0.0105289	0.871647	1
ENSMUSG00000022023	Wbp4	10.485	10.686	10.437	10.8311	10.7222	11.0512	10.536	10.8682	0.332208	0.567235	0.957994
ENSMUSG00000070167	Snora57	6.40821	3.32323	4.55126	5.75523	3.74002	4.27342	4.7609	4.58956	-0.171343	0.685814	0.986591
ENSMUSG00000009863	Sdhb	11.3329	10.9502	10.3981	10.1438	10.395	10.2604	10.8937	10.2664	-0.627328	0.291262	0.954932
ENSMUSG00000104866	Gm42948	0	1.70144	0	0	0	0	0.567147	0	-0.567147	0.641663	0.964168
ENSMUSG00000051853	Arf3	10.4651	10.4322	11.1462	9.58576	9.64597	9.89877	10.6811	9.71017	-0.970982	0.0968441	0.861519
ENSMUSG00000029260	Ugt2b34	0	1.70144	1.38033	0	0	2.1948	1.02726	0.731601	-0.295655	1	1
ENSMUSG00000026928	Card9	3.02556	2.46061	0	2.59666	0	0	1.82873	0.865554	-0.963172	0.683665	0.985695
ENSMUSG00000023995	Tspo2	8.38774	2.46061	4.33909	0	1.75584	0.533348	5.06248	0.763063	-4.29942	0.000107101	0.0194978
ENSMUSG00000107385	C330024D21Rik	1.47807	1.70144	2.07264	1.81739	4.57419	2.76865	1.75071	3.05341	1.30269	0.466056	0.954932
ENSMUSG00000102267	9530003O04Rik	0	0	2.07264	3.09985	0.561151	3.70892	0.690879	2.45664	1.76576	0.482327	0.954932
ENSMUSG00000028825	Rhd	0	0	2.07264	1.81739	1.27878	0	0.690879	1.03206	0.341177	1	1
ENSMUSG00000105702	Gm43780	1.47807	1.70144	0	0	0.561151	0	1.05984	0.18705	-0.872785	0.625076	0.964168
ENSMUSG00000098196	Gm26964	3.02556	1.70144	0	1.17773	0	2.1948	1.57567	1.12418	-0.451488	0.7943	1
ENSMUSG00000021243	Fcf1	10.816	10.3374	10.7043	10.6118	10.6777	10.6309	10.6192	10.6402	0.0209208	0.943286	1
ENSMUSG00000018666	Cbx1	10.4596	10.8304	11.2169	10.4225	10.6545	10.7519	10.8356	10.6096	-0.226024	0.631804	0.964168
ENSMUSG00000104560	Gm8115	0	0	0	1.17773	0.964134	0.92187	0	1.02125	1.02125	0.787815	1
ENSMUSG00000086428	Gm15199	1.47807	0	0	0.705851	0	0	0.492689	0.235284	-0.257405	0.913858	1
ENSMUSG00000026571	Dcaf6	8.95319	8.63444	9.45127	7.01954	6.29458	7.21966	9.01296	6.84459	-2.16837	0.0127101	0.391835
ENSMUSG00000020038	Cry1	6.10556	6.00142	7.7213	7.97107	7.80419	8.09485	6.60943	7.9567	1.34727	0.348328	0.954932
ENSMUSG00000099032	Tcf24	1.47807	0	4.55126	2.98953	2.40027	5.35079	2.00978	3.5802	1.57042	0.768109	1
ENSMUSG00000045664	Cdc42ep2	6.24796	6.31884	8.6789	7.09474	6.40392	6.64169	7.0819	6.71345	-0.368448	0.329469	0.954932
ENSMUSG00000102386	2900022M07Rik	0	0	1.38033	0	0.561151	0	0.460109	0.18705	-0.273059	0.872307	1
ENSMUSG00000029716	Tfr2	2.19267	0	1.38033	0	0	0	1.191	0	-1.191	0.274674	0.954932
ENSMUSG00000100515	Gm17916	1.47807	0	0	0	0	0	0.492689	0	-0.492689	0.558745	0.954932
ENSMUSG00000086284	Frmpd1os	3.02556	0	0	3.69944	2.40027	2.32928	1.00852	2.80966	1.80114	0.686992	0.986596
ENSMUSG00000026062	Slc9a2	8.30055	8.34574	8.53666	7.98551	6.8587	7.37546	8.39431	7.40656	-0.987757	0.290235	0.954932
ENSMUSG00000055067	Smyd3	7.88703	4.68789	6.60283	6.51172	6.8646	7.11183	6.39258	6.82938	0.436798	0.860454	1
ENSMUSG00000065547	Mir199a-1	0	0	0	0.705851	0	0	0	0.235284	0.235284	1	1
ENSMUSG00000097000	Gm17435	3.02556	0	6.16076	0.705851	1.94586	1.47982	3.06211	1.37718	-1.68493	0.061137	0.750882
ENSMUSG00000105907	Gm34333	0	5.12035	0	0	0	0	1.70678	0	-1.70678	0.0341135	0.615361
ENSMUSG00000040325	Vprbp	8.14542	6.99012	8.06147	8.23557	8.7777	8.34753	7.73234	8.4536	0.721263	0.536764	0.954932
ENSMUSG00000103579	Gm37113	1.47807	0	1.38033	0	0	1.22765	0.952798	0.409217	-0.543581	0.812198	1
ENSMUSG00000047986	Palm3	5.62103	1.70144	1.38033	2.05503	0.561151	1.6944	2.90093	1.43686	-1.46407	0.160553	0.954932
ENSMUSG00000081758	Gm11460	0	0	0	0.705851	0	0	0	0.235284	0.235284	1	1
ENSMUSG00000099826	Scgb2b10	1.47807	0	0	0	0	0	0.492689	0	-0.492689	0.558745	0.954932
ENSMUSG00000105564	Gm8891	0	0	2.07264	0	0	0	0.690879	0	-0.690879	0.349736	0.954932
ENSMUSG00000083953	Gm14049	3.93414	3.32323	0	3.47219	3.25671	2.56563	2.41912	3.09818	0.679054	1	1
ENSMUSG00000105314	Ranbp2-ps11	0	0	0	0	0.561151	0	0	0.18705	0.18705	1	1
ENSMUSG00000081118	Gm6758	0	0	0	0.705851	1.27878	0.533348	0	0.839326	0.839326	0.850136	1
ENSMUSG00000103906	Tigd5	0	1.70144	2.07264	0.705851	0.561151	0.533348	1.25803	0.600117	-0.657909	0.670504	0.978505
ENSMUSG00000054252	Fgfr3	11.5226	11.7051	10.9532	12.6271	12.8613	12.7569	11.3937	12.7484	1.35478	0.00837497	0.3115
ENSMUSG00000085142	Gm12702	1.47807	0	3.61152	0.705851	0.561151	0	1.69653	0.422334	-1.27419	0.23045	0.954932
ENSMUSG00000033966	Cdkl4	4.70047	1.70144	2.53849	5.75523	4.92968	5.55674	2.98013	5.41389	2.43375	0.319587	0.954932
ENSMUSG00000084275	Gm5396	0	0	0	2.43769	0	0.533348	0	0.990347	0.990347	0.649864	0.967224
ENSMUSG00000000701	Tcl1b5	0	0	1.38033	0	0	0	0.460109	0	-0.460109	0.516083	0.954932
ENSMUSG00000015305	Sash1	9.28179	9.27699	9.02808	9.91582	10.2488	10.0421	9.19562	10.0689	0.873293	0.195198	0.954932
ENSMUSG00000089791	Gm3555	0	0	0	2.87008	0.964134	0.533348	0	1.45585	1.45585	0.485186	0.954932
ENSMUSG00000040102	Klhl42	7.8651	5.59387	9.10571	7.63326	7.64881	7.82008	7.52156	7.70071	0.179154	0.478632	0.954932
ENSMUSG00000038044	Cct8l1	0	0	2.07264	1.81739	0.561151	0	0.690879	0.792846	0.101967	0.983122	1
ENSMUSG00000033900	Map9	9.62626	7.04035	9.43465	8.92389	9.37247	9.11799	8.70042	9.13812	0.437696	1	1
ENSMUSG00000097484	Gm26807	6.17852	2.95546	1.38033	1.17773	0	0	3.50477	0.392578	-3.11219	0.0121169	0.383168
ENSMUSG00000060332	Tmc2	4.23707	4.92026	3.78933	2.87008	0.561151	3.55272	4.31555	2.32799	-1.98757	0.435419	0.954932
ENSMUSG00000032369	Plscr1	3.02556	5.89624	5.04725	5.82113	6.8587	5.42776	4.65635	6.03587	1.37951	0.457569	0.954932
ENSMUSG00000100080	Gm29364	0	2.46061	0	0	0.561151	0	0.820205	0.18705	-0.633155	0.650394	0.967399
ENSMUSG00000104748	Gm43592	0	0	2.07264	0	0.561151	0.533348	0.690879	0.364833	-0.326046	0.703742	0.995014
ENSMUSG00000033501	Crygs	1.47807	0	0	0	0	0	0.492689	0	-0.492689	0.558745	0.954932
ENSMUSG00000105394	Gm43115	0	0	1.38033	0	0	0	0.460109	0	-0.460109	0.516083	0.954932
ENSMUSG00000022436	Sh3bp1	8.88398	10.1585	7.48352	7.90423	7.3831	8.17741	8.84199	7.82158	-1.02041	0.173436	0.954932
ENSMUSG00000030850	Ate1	9.42734	8.69057	8.20163	9.04949	9.13327	9.25631	8.77318	9.14636	0.373177	0.715279	1
ENSMUSG00000099119	Mir6546	0	0	1.38033	0.705851	0	0.92187	0.460109	0.542573	0.0824641	1	1
ENSMUSG00000076471	Trbv14	0	1.70144	1.38033	0	0	0	1.02726	0	-1.02726	0.394777	0.954932
ENSMUSG00000106398	Gm43357	0	0	0	0.705851	0	0	0	0.235284	0.235284	1	1
ENSMUSG00000098149	Gapdh-ps14	0	2.46061	0	0	0.964134	0	0.820205	0.321378	-0.498827	0.789421	1
ENSMUSG00000050150	Slc9b1	0	1.70144	0	3.6276	2.74531	1.22765	0.567147	2.53352	1.96637	0.371251	0.954932
ENSMUSG00000097989	Gm4335	2.19267	0	2.07264	2.43769	1.94586	0.533348	1.42177	1.63897	0.217198	1	1
ENSMUSG00000081457	Gm13488	2.19267	3.85933	3.40866	4.52912	4.81252	4.7031	3.15355	4.68158	1.52802	0.492541	0.954932
ENSMUSG00000039699	Batf2	0	2.46061	1.38033	0.705851	0.561151	0	1.28031	0.422334	-0.85798	0.606652	0.964168
ENSMUSG00000108609	RP23-361O12.5	2.6684	3.32323	3.78933	4.12174	3.32675	3.70892	3.26032	3.71914	0.458816	0.93299	1
ENSMUSG00000023452	Pisd	7.2554	6.14608	8.12084	8.39823	8.49551	8.32758	7.17411	8.4071	1.233	0.349867	0.954932
ENSMUSG00000061028	Clasrp	7.7856	8.25292	6.88312	7.18511	6.35448	7.64416	7.64055	7.06125	-0.579299	0.628732	0.964168
ENSMUSG00000108530	RP23-259N3.1	0	0	2.53849	0	0	1.47982	0.846165	0.493273	-0.352892	0.697131	0.991247
ENSMUSG00000020250	Txnrd1	9.44593	9.10473	8.27066	8.91637	9.15389	8.59455	8.94044	8.88827	-0.0521727	0.901837	1
ENSMUSG00000014725	Adam28	2.19267	2.46061	3.17255	1.17773	0.561151	0.533348	2.60861	0.757411	-1.8512	0.314639	0.954932
ENSMUSG00000098470	C1rb	1.47807	3.32323	0	1.17773	0.964134	0	1.60043	0.713956	-0.886476	0.575594	0.963916
ENSMUSG00000000711	Rab5b	8.448	8.94908	8.96931	6.93277	7.5202	7.09776	8.78879	7.18358	-1.60522	0.0802033	0.81852
ENSMUSG00000105979	Gm43411	2.19267	0	2.53849	0.705851	0	0	1.57705	0.235284	-1.34177	0.286235	0.954932
ENSMUSG00000054514	Atad3aos	4.3676	5.78278	4.82047	5.70375	5.43678	5.42776	4.99028	5.52277	0.532485	0.807102	1
ENSMUSG00000102274	Gm4855	0	0	1.38033	0	0	0	0.460109	0	-0.460109	0.516083	0.954932
ENSMUSG00000040866	Rsph6a	1.47807	0	1.38033	1.17773	3.68775	1.47982	0.952798	2.1151	1.1623	0.613579	0.964168
ENSMUSG00000064427	Gm22748	0	1.70144	3.78933	1.81739	0	2.45229	1.83026	1.42323	-0.407032	0.615723	0.964168
ENSMUSG00000107383	Gm4366	8.28411	8.85397	8.49239	7.77717	7.43951	7.58153	8.54349	7.5994	-0.944085	0.298792	0.954932
ENSMUSG00000078875	Gm14419	0	1.70144	2.53849	0.705851	1.75584	2.04649	1.41331	1.50273	0.0894144	0.958919	1
ENSMUSG00000023904	Hcfc1r1	12.099	12.329	12.1123	10.6678	10.879	10.9702	12.1801	10.839	-1.34108	0.0210809	0.503153
ENSMUSG00000086454	Platr14	3.02556	2.46061	0	1.53272	2.63921	4.43129	1.82873	2.86774	1.03902	0.652859	0.968033
ENSMUSG00000086496	Gm14204	1.47807	0	2.89008	0	0	0	1.45605	0	-1.45605	0.163601	0.954932
ENSMUSG00000054814	Usp46	10.0104	9.68882	11.4456	10.2145	10.4397	10.3252	10.3816	10.3264	-0.0551475	0.491558	0.954932
ENSMUSG00000108102	RP23-140M6.3	1.47807	1.70144	1.38033	1.81739	1.53694	3.43833	1.51994	2.26422	0.744273	0.742333	1
ENSMUSG00000097712	Gm10532	1.47807	0	1.38033	2.05503	0	0	0.952798	0.685011	-0.267787	1	1
ENSMUSG00000055978	Fut2	6.68353	7.53671	7.15064	6.08528	6.16674	6.34099	7.12363	6.19767	-0.925956	0.444113	0.954932
ENSMUSG00000080733	Gm14867	1.47807	0	3.94762	0	0	0.533348	1.80856	0.177783	-1.63078	0.121333	0.912981
ENSMUSG00000086960	Gm13017	1.47807	0	0	0	0	0.533348	0.492689	0.177783	-0.314906	0.892007	1
ENSMUSG00000107708	RP23-216B19.1	0	0	2.07264	0	0	0	0.690879	0	-0.690879	0.349736	0.954932
ENSMUSG00000074207	Adh1	0	2.46061	1.38033	2.25901	2.63921	0	1.28031	1.63274	0.352427	0.946759	1
ENSMUSG00000039013	Siglecf	0	1.70144	2.53849	0	0	0	1.41331	0	-1.41331	0.21444	0.954932
ENSMUSG00000074527	Gm14296	1.47807	3.85933	1.38033	2.59666	2.52468	2.32928	2.23924	2.48354	0.244301	1	1
ENSMUSG00000079343	C1s2	0	0	0	0.705851	0.561151	2.76865	0	1.34522	1.34522	0.516031	0.954932
ENSMUSG00000093756	Gm18594	1.47807	0	0	0.705851	0	0	0.492689	0.235284	-0.257405	0.913858	1
ENSMUSG00000088365	Gm26321	2.19267	0	0	0	0	0	0.730889	0	-0.730889	0.376981	0.954932
ENSMUSG00000058706	0610030E20Rik	7.16852	8.71397	8.78233	7.10139	7.06743	7.25811	8.22161	7.14231	-1.0793	0.198518	0.954932
ENSMUSG00000101605	Ace3	2.19267	1.70144	2.53849	0.705851	0	0	2.1442	0.235284	-1.90892	0.242742	0.954932
ENSMUSG00000082809	Gm14150	4.3676	4.06745	5.46886	3.298	2.40027	2.32928	4.63464	2.67585	-1.95879	0.242707	0.954932
ENSMUSG00000020778	Ten1	8.24218	8.4973	7.03194	7.24635	7.70905	8.04685	7.92381	7.66742	-0.256386	0.791567	1
ENSMUSG00000094530	Gm21399	5.81656	5.94979	6.80253	7.31085	7.50139	7.21966	6.18962	7.34397	1.15434	0.405508	0.954932
ENSMUSG00000029073	Cptp	3.93414	3.61604	4.33909	4.56802	4.92968	4.72766	3.96309	4.74179	0.778699	0.766855	1
ENSMUSG00000103555	Gm37337	2.19267	0	1.38033	0	0	0	1.191	0	-1.191	0.274674	0.954932
ENSMUSG00000097283	Gm26686	1.47807	0	0	1.81739	0	1.22765	0.492689	1.01501	0.522324	1	1
ENSMUSG00000087067	Gm11532	0	0	4.33909	1.81739	1.27878	0.533348	1.44636	1.20984	-0.236524	0.339969	0.954932
ENSMUSG00000044454	Olfr867	0	0	1.38033	0	0	0	0.460109	0	-0.460109	0.516083	0.954932
ENSMUSG00000104768	Gm43257	0	0	2.07264	2.73984	0	0.533348	0.690879	1.09106	0.400183	1	1
ENSMUSG00000052131	Akr1b7	1.47807	0	1.38033	0	0	0	0.952798	0	-0.952798	0.364028	0.954932
ENSMUSG00000000804	Usp32	9.53197	10.5817	10.5149	9.63583	9.93795	9.76202	10.2095	9.7786	-0.43092	0.460441	0.954932
ENSMUSG00000082200	Gm12871	0	1.70144	2.53849	0.705851	0	0	1.41331	0.235284	-1.17803	0.360766	0.954932
ENSMUSG00000051258	Olfr1362	1.47807	0	0	0	0	0	0.492689	0	-0.492689	0.558745	0.954932
ENSMUSG00000027246	Ell3	0	0	2.53849	1.17773	3.10553	2.76865	0.846165	2.35064	1.50447	0.752032	1
ENSMUSG00000095180	Rhox5	0	0	0	0	0.561151	0	0	0.18705	0.18705	1	1
ENSMUSG00000030859	Fam24a	1.47807	1.70144	2.07264	0	0	0	1.75071	0	-1.75071	0.217049	0.954932
ENSMUSG00000090733	Rps27	14.4803	14.5744	14.5124	13.5713	13.5223	13.6352	14.5224	13.5763	-0.946116	0.0571232	0.732937
ENSMUSG00000097711	Gm5523	0	0	0	0	1.27878	0.533348	0	0.604043	0.604043	0.917043	1
ENSMUSG00000105047	Gm42533	0	0	2.07264	1.81739	2.52468	3.49666	0.690879	2.61291	1.92203	0.541919	0.954932
ENSMUSG00000019851	Perp	8.18136	8.48828	8.10413	9.06487	8.72356	8.44333	8.25792	8.74392	0.485998	0.553448	0.954932
ENSMUSG00000001891	Ugp2	9.94129	9.88714	11.1993	9.75863	10.0625	9.74257	10.3426	9.85456	-0.488014	0.248731	0.954932
ENSMUSG00000036983	Tfb1m	2.6684	1.70144	7.90622	6.20119	6.46731	5.98123	4.09202	6.21658	2.12455	0.690339	0.988116
ENSMUSG00000051257	Trap1a	0	0	0	0.705851	0	3.02796	0	1.2446	1.2446	0.474887	0.954932
ENSMUSG00000097068	Gm26760	5.81656	5.02377	4.09024	6.70738	5.13882	5.63674	4.97685	5.82765	0.850791	0.631453	0.964168
ENSMUSG00000092278	Gm8752	0	2.46061	1.38033	1.81739	0.964134	0	1.28031	0.927174	-0.35314	0.902648	1
ENSMUSG00000017007	Rbpjl	3.55022	0	5.52016	4.64282	2.74531	3.43833	3.02346	3.60882	0.585358	0.641676	0.964168
ENSMUSG00000080849	Gm15702	4.59781	0	0	0	0	0	1.5326	0	-1.5326	0.04164	0.657299
ENSMUSG00000073408	Dpcr1	3.02556	0	0	5.02482	3.88635	2.67071	1.00852	3.86063	2.85211	0.272999	0.954932
ENSMUSG00000104875	Gm43397	0	0	0	0	0.964134	0	0	0.321378	0.321378	1	1
ENSMUSG00000097552	Rps19-ps12	3.75491	2.95546	3.40866	2.25901	2.52468	1.88116	3.37301	2.22162	-1.15139	0.541773	0.954932
ENSMUSG00000033545	Znrf1	8.74077	8.81121	8.45991	8.44339	8.34542	7.84555	8.67063	8.21146	-0.459177	0.590181	0.964168
ENSMUSG00000102157	Gm37470	3.75491	2.46061	5.04725	6.54135	6.69622	6.48482	3.75426	6.57413	2.81987	0.127172	0.929376
ENSMUSG00000055866	Per2	3.02556	4.92026	4.44907	7.83414	7.7221	8.21264	4.13163	7.92296	3.79133	0.00186356	0.138175
ENSMUSG00000034659	Tmem109	5.62103	2.46061	6.94074	6.70738	6.1182	6.2591	5.00746	6.36156	1.3541	0.901168	1
ENSMUSG00000041930	Fam222a	3.75491	1.70144	3.94762	6.7503	6.81063	6.43348	3.13466	6.6648	3.53014	0.0393567	0.648171
ENSMUSG00000087146	Gm15205	2.19267	0	0	0	0.561151	0	0.730889	0.18705	-0.543839	0.594748	0.964168
ENSMUSG00000022831	Hcls1	3.02556	4.80875	1.38033	1.53272	0	0.533348	3.07155	0.688691	-2.38285	0.156027	0.954932
ENSMUSG00000083044	Gm12416	1.47807	1.70144	0	2.59666	1.94586	0	1.05984	1.51417	0.454338	0.892588	1
ENSMUSG00000083009	Gm1335	2.6684	0	0	1.17773	3.68775	0	0.889468	1.62183	0.73236	0.791319	1
ENSMUSG00000095403	Gm21092	7.73812	8.02242	8.11251	9.17922	9.72348	9.50036	7.95768	9.46769	1.51	0.0491133	0.697574
ENSMUSG00000068959	Zfp619	4.09354	7.33011	7.30488	5.43577	6.25021	5.05331	6.24285	5.57976	-0.663084	0.399388	0.954932
ENSMUSG00000106836	Gm43578	0	1.70144	0	3.20232	3.39354	3.1781	0.567147	3.25799	2.69084	0.252513	0.954932
ENSMUSG00000083854	Dnajc19-ps	5.51235	5.29603	5.79471	4.96777	5.3385	5.31881	5.53436	5.20836	-0.326001	0.779361	1
ENSMUSG00000026622	Nek2	8.38003	0	4.55126	3.09985	3.32675	3.24769	4.31043	3.22476	-1.08567	0.0129051	0.394822
ENSMUSG00000025789	St8sia2	8.52695	6.64529	7.15064	8.52722	8.75882	8.52793	7.44096	8.60466	1.1637	0.325574	0.954932
ENSMUSG00000105705	RP23-92D22.3	0	0	1.38033	0	0	0	0.460109	0	-0.460109	0.516083	0.954932
ENSMUSG00000089665	Fcor	7.03738	6.35898	6.60283	5.57597	4.14083	5.11046	6.6664	4.94242	-1.72398	0.227271	0.954932
ENSMUSG00000006423	C330007P06Rik	8.10855	7.91881	7.67677	7.87738	8.4917	8.38275	7.90138	8.25061	0.34923	0.698583	0.991756
ENSMUSG00000035351	Nup37	6.1425	8.78935	3.61152	7.85002	7.84652	8.08062	6.18112	7.92572	1.7446	0.434909	0.954932
ENSMUSG00000098964	Gm27700	0	0	1.38033	0	0	0	0.460109	0	-0.460109	0.516083	0.954932
ENSMUSG00000070527	Mkrn3	3.75491	7.15878	4.33909	5.2084	5.0792	5.88623	5.08426	5.39128	0.307016	0.907132	1
ENSMUSG00000045237	1110012L19Rik	5.67245	9.30807	9.05007	8.25358	8.28952	8.31142	8.0102	8.28484	0.274641	0.690448	0.988172
ENSMUSG00000104651	Gm21168	0	0	0	1.17773	0	0	0	0.392578	0.392578	1	1
ENSMUSG00000062124	Defb45	1.47807	0	0	0	0	0	0.492689	0	-0.492689	0.558745	0.954932
ENSMUSG00000107093	Gm43452	0	0	1.38033	0	0	0	0.460109	0	-0.460109	0.516083	0.954932
ENSMUSG00000014852	Adamts13	3.02556	0	3.40866	1.53272	3.79046	0.533348	2.14474	1.95218	-0.192563	0.868629	1
ENSMUSG00000041449	Serpina3h	0	3.61604	0	1.17773	0	0	1.20535	0.392578	-0.812768	0.429693	0.954932
ENSMUSG00000021390	Ogn	4.59781	7.36994	5.36043	8.88398	9.2094	8.96885	5.77606	9.02074	3.24468	0.000991286	0.0941777
ENSMUSG00000034317	Trim59	7.68903	4.68789	7.10096	7.78545	7.07762	7.95101	6.49263	7.6047	1.11207	0.617207	0.964168
ENSMUSG00000035983	Gm7008	6.37755	2.95546	2.07264	0	3.1831	4.51834	3.80188	2.56715	-1.23473	0.406583	0.954932
ENSMUSG00000022853	Ehhadh	8.1635	4.2493	9.85501	4.90837	6.3958	5.9186	7.4226	5.74092	-1.68168	0.00226949	0.157649
ENSMUSG00000099797	Gm3145	0	2.95546	0	0.705851	0	0.533348	0.985152	0.413066	-0.572086	0.627366	0.964168
ENSMUSG00000106056	4930500L23Rik	2.19267	0	0	0	0	0	0.730889	0	-0.730889	0.376981	0.954932
ENSMUSG00000090286	Gm17615	0	1.70144	1.38033	0	0	0.533348	1.02726	0.177783	-0.849473	0.612087	0.964168
ENSMUSG00000022441	Efcab6	3.31161	0	3.40866	3.55198	1.53694	3.24769	2.24009	2.77887	0.538777	0.965747	1
ENSMUSG00000085165	Gm12089	3.93414	1.70144	5.303	3.38772	2.52468	2.04649	3.64619	2.65296	-0.99323	0.343896	0.954932
ENSMUSG00000026617	Bpnt1	6.28146	9.44491	6.80253	6.49163	6.8045	6.98002	7.50963	6.75872	-0.750915	0.28086	0.954932
ENSMUSG00000081148	Gm11891	0	0	2.07264	0	0	0	0.690879	0	-0.690879	0.349736	0.954932
ENSMUSG00000053950	Adnp2	5.94756	6.43606	8.6789	8.39282	8.7056	7.79124	7.02084	8.29655	1.27571	0.516969	0.954932
ENSMUSG00000086952	Gm12596	2.19267	0	2.07264	0	0	0	1.42177	0	-1.42177	0.210086	0.954932
ENSMUSG00000041805	Pramel1	0	0	1.38033	0	0	0	0.460109	0	-0.460109	0.516083	0.954932
ENSMUSG00000025154	Arhgap19	7.09505	6.43606	5.41566	6.59884	5.23302	5.93978	6.31559	5.92388	-0.39171	0.719423	1
ENSMUSG00000095341	Gm428	0	1.70144	0	0	0	0	0.567147	0	-0.567147	0.641663	0.964168
ENSMUSG00000082741	Gm9703	7.9818	7.95854	8.12913	5.86865	5.97288	5.63674	8.02316	5.82609	-2.19707	0.0476267	0.690612
ENSMUSG00000046589	Lrrc8e	6.28146	1.70144	5.66396	5.30369	5.48353	5.62371	4.54895	5.47031	0.921356	0.887622	1
ENSMUSG00000093992	Gm26427	0	0	0	1.17773	0	0	0	0.392578	0.392578	1	1
ENSMUSG00000029328	Hnrnpdl	11.5305	11.4893	11.5854	10.6441	11.12	10.8534	11.5351	10.8725	-0.662585	0.253249	0.954932
ENSMUSG00000086322	E130218I03Rik	0	0	0	0.705851	1.94586	0	0	0.883904	0.883904	0.748329	1
ENSMUSG00000105132	Gm43250	0	0	0	3.69944	1.53694	2.32928	0	2.52189	2.52189	0.215464	0.954932
ENSMUSG00000039043	Arpin	3.55022	5.94979	5.83579	3.95563	4.71142	3.10498	5.11193	3.92401	-1.18792	0.427835	0.954932
ENSMUSG00000075217	4833423E24Rik	3.55022	1.70144	2.07264	0	2.11374	3.31407	2.44143	1.80927	-0.632163	0.863551	1
ENSMUSG00000063586	Gm5513	0	0	0	1.17773	0.964134	2.45229	0	1.53139	1.53139	0.528754	0.954932
ENSMUSG00000091803	Cox16	5.26682	5.78278	5.11556	5.82113	5.91721	6.50627	5.38839	6.08154	0.693153	0.653893	0.968862
ENSMUSG00000023982	Guca1a	3.02556	1.70144	2.53849	4.27068	4.685	5.51502	2.42183	4.82357	2.40174	0.233069	0.954932
ENSMUSG00000047654	Tssk6	2.19267	0	1.38033	1.53272	0.561151	0.533348	1.191	0.875742	-0.315257	0.803013	1
ENSMUSG00000062278	Gm11562	0	1.70144	0	0	0	0	0.567147	0	-0.567147	0.641663	0.964168
ENSMUSG00000050549	5730508B09Rik	6.02872	9.15689	9.0457	7.64695	7.82853	8.00225	8.07711	7.82591	-0.251195	0.407035	0.954932
ENSMUSG00000081703	Gm6285	0	0	2.53849	2.43769	2.52468	2.94659	0.846165	2.63632	1.79016	0.716117	1
ENSMUSG00000105568	Gm42971	1.47807	3.61604	5.52016	3.6276	2.26411	1.22765	3.53809	2.37312	-1.16497	0.313291	0.954932
ENSMUSG00000068151	A230006K03Rik	0	0	2.53849	0	0	0	0.846165	0	-0.846165	0.262792	0.954932
ENSMUSG00000038495	Otud7b	8.85646	9.1962	9.54094	9.09681	9.12838	8.92571	9.19787	9.0503	-0.147563	0.764248	1
ENSMUSG00000022900	Ildr1	9.01425	9.33851	10.0832	9.51783	9.5785	9.61425	9.47866	9.57019	0.091529	0.931162	1
ENSMUSG00000105776	Gm43292	0	0	1.38033	2.43769	4.06089	1.88116	0.460109	2.79325	2.33314	0.300298	0.954932
ENSMUSG00000105167	AC161199.1	5.3948	5.12035	5.36043	0	0	0	5.29186	0	-5.29186	0.000879468	0.0861954
ENSMUSG00000073755	5730409E04Rik	6.46763	5.59387	3.78933	5.13257	5.96191	6.30063	5.28361	5.79837	0.514755	0.895286	1
ENSMUSG00000107200	Gm43039	0	0	1.38033	1.53272	0	1.22765	0.460109	0.920125	0.460016	1	1
ENSMUSG00000107041	Gm42735	1.47807	0	2.53849	4.96777	4.39017	2.67071	1.33885	4.00955	2.6707	0.242729	0.954932
ENSMUSG00000042340	Ctf1	8.94275	6.00142	2.89008	6.28531	5.84745	5.80777	5.94475	5.98017	0.035423	0.172265	0.954932
ENSMUSG00000067722	BC003965	9.6489	10.4415	8.54288	9.02173	8.84786	8.45257	9.54444	8.77405	-0.770386	0.2737	0.954932
ENSMUSG00000094638	Gm21972	0	0	0	0	0	0.533348	0	0.177783	0.177783	1	1
ENSMUSG00000103696	Gm37531	3.55022	2.46061	3.17255	7.07462	6.87047	6.91734	3.06113	6.95414	3.89301	0.010108	0.342878
ENSMUSG00000098051	Gm27032	1.47807	0	0	0	0	0	0.492689	0	-0.492689	0.558745	0.954932
ENSMUSG00000073774	Kncn	6.10556	5.12035	3.94762	0	1.53694	3.31407	5.05784	1.617	-3.44084	0.110453	0.894473
ENSMUSG00000022097	Sftpc	0	3.85933	0	0	0	0	1.28644	0	-1.28644	0.147651	0.949787
ENSMUSG00000021684	Pde8b	5.51235	3.61604	4.09024	4.64282	4.63066	4.4609	4.40621	4.57812	0.171916	0.904281	1
ENSMUSG00000083830	Gm8839	0	2.46061	0	0	0	0	0.820205	0	-0.820205	0.426873	0.954932
ENSMUSG00000097747	Gm26534	3.02556	6.23505	0	4.6059	4.81252	3.55272	3.08687	4.32372	1.23685	0.961299	1
ENSMUSG00000022824	Muc13	0	1.70144	2.53849	0	0.964134	0.533348	1.41331	0.499161	-0.914151	0.542458	0.954932
ENSMUSG00000094747	Olfr1307	0	0	2.07264	0	0	0	0.690879	0	-0.690879	0.349736	0.954932
ENSMUSG00000027361	Gabpb1	8.82271	6.91133	9.4968	9.4308	9.73318	9.45419	8.41028	9.53939	1.12911	0.398794	0.954932
ENSMUSG00000077582	Gm24374	1.47807	0	2.07264	0	0	0	1.18357	0	-1.18357	0.268947	0.954932
ENSMUSG00000104462	Gm37661	0	0	0	0	1.94586	0	0	0.64862	0.64862	0.804683	1
ENSMUSG00000040557	Wbscr27	6.43823	6.8563	8.19375	5.41458	6.13781	6.10826	7.16276	5.88688	-1.27588	0.19866	0.954932
ENSMUSG00000006442	Srm	9.11526	6.14608	6.55443	7.24635	6.74819	6.51336	7.27193	6.83597	-0.435959	0.271844	0.954932
ENSMUSG00000044043	Pcdhb14	5.05065	3.32323	3.40866	5.66839	6.57915	6.98512	3.92752	6.41089	2.48337	0.130188	0.932463
ENSMUSG00000086346	Gm12510	0	1.70144	1.38033	0	0	0	1.02726	0	-1.02726	0.394777	0.954932
ENSMUSG00000086740	Gm17029	5.51235	4.55597	0	3.55198	4.83673	4.23966	3.35611	4.20946	0.853349	0.902177	1
ENSMUSG00000086308	G630016G05Rik	2.19267	0	2.89008	0	0.561151	0	1.69425	0.18705	-1.5072	0.234137	0.954932
ENSMUSG00000074892	B3galt5	7.23843	5.89624	6.42582	5.41458	7.03642	5.5973	6.52016	6.0161	-0.504068	0.695537	0.991006
ENSMUSG00000078308	Gm7293	0	0	2.07264	0	0	0	0.690879	0	-0.690879	0.349736	0.954932
ENSMUSG00000040040	Ift88	9.16995	6.50922	8.04405	8.4063	8.43931	8.47813	7.90774	8.44125	0.533503	0.970661	1
ENSMUSG00000067513	Olfr1436	0	2.46061	0	0	0	0	0.820205	0	-0.820205	0.426873	0.954932
ENSMUSG00000108717	RP24-548A15.2	0	0	4.82047	3.298	0.561151	4.09611	1.60682	2.65175	1.04493	0.816368	1
ENSMUSG00000091007	D630036H23Rik	5.81656	0	3.94762	0	2.63921	0	3.25472	0.879737	-2.37499	0.0922639	0.850704
ENSMUSG00000088591	Gm23964	0	0	1.38033	0	0	0.533348	0.460109	0.177783	-0.282326	0.868609	1
ENSMUSG00000041415	Dicer1	6.40821	8.74459	9.42795	9.07165	8.8875	8.89622	8.19358	8.95179	0.758209	0.777046	1
ENSMUSG00000029663	Gngt1	0	0	0	0	2.40027	0	0	0.800089	0.800089	0.680018	0.983386
ENSMUSG00000037617	Spag1	2.19267	4.06745	6.39866	6.01662	7.00472	6.8904	4.21959	6.63725	2.41765	0.334685	0.954932
ENSMUSG00000036172	Cd200r3	0	0	2.07264	3.09985	3.10553	2.56563	0.690879	2.92367	2.23279	0.484024	0.954932
ENSMUSG00000082457	Gm13776	1.47807	0	0	0	4.42251	0	0.492689	1.47417	0.981483	0.335129	0.954932
ENSMUSG00000103688	Gm6321	0	2.46061	0	0.705851	0	0	0.820205	0.235284	-0.584921	0.657937	0.970809
ENSMUSG00000052316	Lrrc15	2.19267	2.95546	2.07264	0	0	2.45229	2.40692	0.81743	-1.58949	0.648785	0.966886
ENSMUSG00000058499	Pip	1.47807	0	1.38033	0	0	0	0.952798	0	-0.952798	0.364028	0.954932
ENSMUSG00000069806	Cacng7	2.6684	1.70144	2.07264	2.05503	0	0	2.14749	0.685011	-1.46248	0.525399	0.954932
ENSMUSG00000103469	Gm9910	1.47807	0	0	0	1.94586	0	0.492689	0.64862	0.155931	1	1
ENSMUSG00000101051	1700100L14Rik	0	0	0	0	2.74531	0.533348	0	1.09289	1.09289	0.557416	0.954932
ENSMUSG00000099216	Obox8	1.47807	0	0	0	0	0	0.492689	0	-0.492689	0.558745	0.954932
ENSMUSG00000047910	Pcdhb16	3.55022	4.06745	7.68803	6.76711	6.97231	7.55432	5.1019	7.09791	1.99601	0.642286	0.964465
ENSMUSG00000107881	RP23-380L19.3	0	2.46061	7.30488	2.43769	4.6027	0.533348	3.25517	2.52458	-0.730587	0.11421	0.895292
ENSMUSG00000028701	Lurap1	6.65824	5.37645	7.34812	5.86865	5.81126	4.99379	6.46094	5.5579	-0.903034	0.349245	0.954932
ENSMUSG00000093736	Obox4-ps38	1.47807	0	0	0	0	0	0.492689	0	-0.492689	0.558745	0.954932
ENSMUSG00000018387	Shroom1	7.726	8.72936	8.27813	7.3944	8.05432	7.10715	8.2445	7.51863	-0.725873	0.462455	0.954932
ENSMUSG00000070891	Gm12689	2.19267	4.68789	1.38033	4.40568	5.21466	5.45744	2.75363	5.02593	2.2723	0.330001	0.954932
ENSMUSG00000020956	Dtd2	8.67296	7.15878	7.11771	7.25234	6.55016	6.34893	7.64982	6.71714	-0.932676	0.276422	0.954932
ENSMUSG00000020992	4930512B01Rik	3.75491	1.70144	1.38033	3.95563	4.63066	2.67071	2.27889	3.75233	1.47344	0.601174	0.964168
ENSMUSG00000051354	Samd3	2.19267	4.92026	0	0	4.1792	2.67071	2.37098	2.2833	-0.0876751	0.947844	1
ENSMUSG00000026104	Stat1	5.1983	5.89624	4.44907	6.16358	6.19511	6.18121	5.1812	6.17997	0.998762	0.545105	0.954932
ENSMUSG00000106230	Gm29811	0	3.61604	2.89008	0.705851	0.964134	0.92187	2.1687	0.863951	-1.30475	0.374646	0.954932
ENSMUSG00000038708	Golga4	9.44962	10.3964	10.4185	10.5543	10.4554	10.443	10.0882	10.4842	0.396031	0.60785	0.964168
ENSMUSG00000006010	BC003331	9.96468	8.4973	7.57127	9.27051	8.8612	9.44589	8.67775	9.19253	0.514781	0.810467	1
ENSMUSG00000103530	Gm37839	0	0	1.38033	0	0	0	0.460109	0	-0.460109	0.516083	0.954932
ENSMUSG00000026896	Ifih1	2.6684	4.55597	0	5.47723	3.932	5.52906	2.40813	4.97943	2.57131	0.293917	0.954932
ENSMUSG00000085824	Platr9	0	4.68789	2.07264	0.705851	0.561151	0	2.25351	0.422334	-1.83118	0.138755	0.934956
ENSMUSG00000032602	Slc25a20	7.27216	5.52498	6.57884	6.63594	6.57915	6.68623	6.45866	6.63377	0.175114	0.914055	1
ENSMUSG00000020843	Timm22	9.18331	9.07492	8.12913	7.4631	8.19204	7.91938	8.79578	7.85817	-0.937614	0.287143	0.954932
ENSMUSG00000103983	Gm20045	6.8491	3.32323	4.73619	6.60821	6.62851	5.66245	4.96951	6.29972	1.33021	0.712643	0.999161
ENSMUSG00000093921	Gm23864	0	6.76962	0	4.3171	4.39017	4.0186	2.25654	4.24196	1.98542	0.756414	1
ENSMUSG00000085360	Arhgap27os2	3.31161	4.06745	1.38033	3.20232	3.45738	2.1948	2.9198	2.9515	0.031705	0.955433	1
ENSMUSG00000084536	Gm25844	1.47807	0	0	0	0	0	0.492689	0	-0.492689	0.558745	0.954932
ENSMUSG00000003420	Fcgrt	8.39541	8.27407	7.84717	6.9912	7.04683	7.85673	8.17222	7.29825	-0.873966	0.403796	0.954932
ENSMUSG00000090799	Klhl33	0	1.70144	3.17255	0	0	0	1.62466	0	-1.62466	0.134487	0.933919
ENSMUSG00000027556	Car1	0	0	1.38033	0	0.561151	0	0.460109	0.18705	-0.273059	0.872307	1
ENSMUSG00000099440	Gm29593	0	2.46061	1.38033	0	0	0	1.28031	0	-1.28031	0.298519	0.954932
ENSMUSG00000036503	Rnf13	8.63458	9.26119	9.87977	9.73852	10.1604	9.666	9.25851	9.85499	0.596474	0.502311	0.954932
ENSMUSG00000090448	Gm17192	0	0	1.38033	0	0	0	0.460109	0	-0.460109	0.516083	0.954932
ENSMUSG00000074874	Ctla2b	0	0	1.38033	0	0	0	0.460109	0	-0.460109	0.516083	0.954932
ENSMUSG00000099895	Gm28153	0	1.70144	0	1.53272	3.88635	4.8888	0.567147	3.43596	2.86881	0.117286	0.902099
ENSMUSG00000000056	Narf	7.01763	6.67739	6.06036	6.97681	6.60756	7.04499	6.58513	6.87645	0.291327	0.861151	1
ENSMUSG00000095295	Gm3488	1.47807	0	1.38033	0.705851	0	0.533348	0.952798	0.413066	-0.539732	0.729222	1
ENSMUSG00000036557	1700011E24Rik	0	0	1.38033	3.47219	0	1.47982	0.460109	1.65067	1.19056	0.569812	0.959306
ENSMUSG00000094215	Gm6489	0	1.70144	0	0	0	0	0.567147	0	-0.567147	0.641663	0.964168
ENSMUSG00000104419	2900092O11Rik	0	0	1.38033	0	0	0	0.460109	0	-0.460109	0.516083	0.954932
ENSMUSG00000081343	Gm16071	2.19267	3.61604	0	1.17773	0	1.22765	1.93624	0.801795	-1.13444	0.488475	0.954932
ENSMUSG00000024683	Mrpl16	7.76206	4.92026	9.43465	7.20376	7.27211	7.49832	7.37232	7.32473	-0.0475962	0.193585	0.954932
ENSMUSG00000092331	Vmn1r-ps66	2.19267	0	0	0	0	0	0.730889	0	-0.730889	0.376981	0.954932
ENSMUSG00000061331	Gm17132	0	0	0	1.17773	0.561151	0.533348	0	0.757411	0.757411	0.909855	1
ENSMUSG00000093912	Mir3470b	0	1.70144	5.24319	4.22272	2.93664	3.24769	2.31488	3.46902	1.15414	0.746339	1
ENSMUSG00000043333	Rhbdl2	2.6684	5.21086	5.83579	5.9738	6.04737	5.81924	4.57168	5.9468	1.37512	0.635401	0.964168
ENSMUSG00000030500	Slc17a6	1.47807	3.61604	8.83899	4.06847	3.1831	2.32928	4.64437	3.19362	-1.45075	0.00194906	0.141741
ENSMUSG00000101219	Gm20302	0	0	0	1.17773	1.27878	0.92187	0	1.12613	1.12613	0.741558	1
ENSMUSG00000030276	Ttll3	7.55845	8.17637	7.44422	6.95496	6.01591	7.26652	7.72634	6.7458	-0.980548	0.413555	0.954932
ENSMUSG00000066366	Serpina1a	0	0	0	0	0	0.533348	0	0.177783	0.177783	1	1
ENSMUSG00000071103	1700029J07Rik	7.2039	9.12815	9.11825	7.34486	7.05201	7.29556	8.48343	7.23081	-1.25262	0.109748	0.894473
ENSMUSG00000031138	F9	0	2.46061	0	0	0	0	0.820205	0	-0.820205	0.426873	0.954932
ENSMUSG00000040794	C1qtnf4	8.51291	9.43085	8.51153	8.86847	8.73165	8.89893	8.81843	8.83302	0.0145877	0.985734	1
ENSMUSG00000082607	Gm12045	0	0	0	0	0.561151	0.533348	0	0.364833	0.364833	1	1
ENSMUSG00000097049	6530411M01Rik	0	0	0	1.81739	0	2.76865	0	1.52868	1.52868	0.452371	0.954932
ENSMUSG00000020640	Itsn2	9.00425	7.36994	9.33789	9.76388	9.83432	9.44496	8.57069	9.68105	1.11036	0.293377	0.954932
ENSMUSG00000073842	Mup7	1.47807	0	0	0	0	0	0.492689	0	-0.492689	0.558745	0.954932
ENSMUSG00000049362	Olfr173	0	0	1.38033	2.05503	0	0	0.460109	0.685011	0.224902	1	1
ENSMUSG00000102852	Gm37083	0	0	3.40866	0	0.964134	0	1.13622	0.321378	-0.814843	0.309128	0.954932
ENSMUSG00000086356	Gm13441	0	0	1.38033	0	0	0	0.460109	0	-0.460109	0.516083	0.954932
ENSMUSG00000022544	Eef2kmt	6.31421	6.14608	8.72882	6.31991	6.42003	6.94902	7.06304	6.56299	-0.500049	0.272108	0.954932
ENSMUSG00000066621	Tecpr1	6.7328	7.57129	8.72336	7.35601	7.61771	7.58825	7.67582	7.52066	-0.15516	0.601003	0.964168
ENSMUSG00000029173	Sepsecs	4.7963	6.96433	4.97555	6.86409	7.64881	7.14412	5.57873	7.21901	1.64028	0.230641	0.954932
ENSMUSG00000084249	Gm12267	1.47807	0	1.38033	2.59666	1.27878	1.47982	0.952798	1.78509	0.832289	0.897638	1
ENSMUSG00000059731	Olfr837	0	0	2.07264	0	0	0	0.690879	0	-0.690879	0.349736	0.954932
ENSMUSG00000061410	Zcchc14	8.82271	6.31884	6.99615	9.03567	9.17303	8.89215	7.37923	9.03362	1.65438	0.150444	0.954932
ENSMUSG00000104908	1700015C17Rik	0	1.70144	0	0	0	0	0.567147	0	-0.567147	0.641663	0.964168
ENSMUSG00000027341	Tmem230	8.97894	9.00707	8.37885	8.54195	8.10752	8.10894	8.78829	8.25281	-0.535482	0.517165	0.954932
ENSMUSG00000003309	Ap1m2	7.80876	7.15878	6.76048	8.20504	7.67253	7.9484	7.24268	7.94199	0.699317	0.537615	0.954932
ENSMUSG00000090655	Vmn2r120	1.47807	0	1.38033	0	0.561151	0	0.952798	0.18705	-0.765748	0.581188	0.964168
ENSMUSG00000029455	Aldh2	7.59888	6.09946	6.71717	6.57038	6.14752	6.35682	6.80517	6.35824	-0.446926	0.577954	0.964168
ENSMUSG00000089723	Gm16117	0	0	1.38033	1.53272	0	0	0.460109	0.510908	0.0507991	1	1
ENSMUSG00000034789	Rab24	8.67296	9.21819	7.95364	8.59707	7.71559	8.24065	8.61493	8.18444	-0.430492	0.629297	0.964168
ENSMUSG00000083191	Gm15571	0	0	0	0.705851	0	0	0	0.235284	0.235284	1	1
ENSMUSG00000077667	Gm26147	0	0	1.38033	0	0	0	0.460109	0	-0.460109	0.516083	0.954932
ENSMUSG00000015755	Tab2	10.8189	11.2554	11.6349	10.5693	10.4767	10.6627	11.2364	10.5696	-0.666842	0.211968	0.954932
ENSMUSG00000084273	Gm12628	1.47807	0	2.07264	1.17773	0	0	1.18357	0.392578	-0.79099	0.56836	0.958313
ENSMUSG00000086319	Gm16087	0	0	2.07264	0	0	0	0.690879	0	-0.690879	0.349736	0.954932
ENSMUSG00000030147	Clec4b1	0	0	3.17255	0	0	0	1.05752	0	-1.05752	0.161763	0.954932
ENSMUSG00000081583	Gm14769	0	0	0	0.705851	0	0.533348	0	0.413066	0.413066	1	1
ENSMUSG00000074300	BC030870	2.19267	1.70144	0	0	0.561151	0	1.29804	0.18705	-1.11099	0.468828	0.954932
ENSMUSG00000036087	Slain2	10.1163	8.85397	9.74879	8.74234	9.35477	8.89893	9.57301	8.99868	-0.574334	0.315573	0.954932
ENSMUSG00000100807	Gm29521	1.47807	0	1.38033	0.705851	0	0.92187	0.952798	0.542573	-0.410225	0.825264	1
ENSMUSG00000002835	Chaf1a	3.93414	2.95546	1.38033	2.43769	0.561151	0.92187	2.75664	1.3069	-1.44974	0.437126	0.954932
ENSMUSG00000098275	Gm18014	0	1.70144	0	0	3.57716	0	0.567147	1.19239	0.625239	0.573081	0.96216
ENSMUSG00000054667	Irs4	2.19267	1.70144	2.07264	0	0.561151	0	1.98892	0.18705	-1.80187	0.293794	0.954932
ENSMUSG00000001025	S100a6	10.627	11.2191	10.9022	10.465	10.451	10.4486	10.9161	10.4548	-0.461248	0.452566	0.954932
ENSMUSG00000092829	Gm23159	0	0	0	0.705851	0	0	0	0.235284	0.235284	1	1
ENSMUSG00000032091	Tmprss4	2.19267	0	1.38033	0.705851	0	0.533348	1.191	0.413066	-0.777932	0.5683	0.958313
ENSMUSG00000099971	Gm28287	0	0	0	1.81739	1.27878	0	0	1.03206	1.03206	0.716786	1
ENSMUSG00000074136	4930513N10Rik	4.09354	3.32323	5.95244	4.74821	1.27878	4.3702	4.4564	3.46573	-0.990671	0.52143	0.954932
ENSMUSG00000024240	Epc1	8.42569	8.36558	9.5747	9.17922	9.17303	9.42914	8.78866	9.26046	0.471806	0.74547	1
ENSMUSG00000106113	Gm43779	1.47807	1.70144	0	0	0	0	1.05984	0	-1.05984	0.404874	0.954932
ENSMUSG00000049191	Rgag4	6.57961	6.43606	7.6073	2.05503	1.27878	3.70892	6.87432	2.34758	-4.52675	0.00442693	0.224686
ENSMUSG00000082051	Gm16072	2.19267	2.46061	2.07264	3.89572	3.10553	2.86036	2.24197	3.28721	1.04523	0.670515	0.978505
ENSMUSG00000029817	Tra2a	10.9114	11.3935	11.1954	11.1163	11.4563	11.2357	11.1668	11.2694	0.102676	0.847177	1
ENSMUSG00000054423	Cadps	1.47807	5.52498	7.04951	2.43769	3.79046	2.32928	4.68418	2.85248	-1.8317	0.0778124	0.81219
ENSMUSG00000063273	Naa15	10.0522	9.9042	9.75416	10.5274	10.7733	10.7251	9.90352	10.6752	0.771713	0.218272	0.954932
ENSMUSG00000021118	Plek2	1.47807	7.30978	3.40866	4.96777	2.11374	6.07035	4.0655	4.38395	0.318452	0.814688	1
ENSMUSG00000090110	Cmc4	5.56771	5.78278	4.55126	7.43706	8.11496	7.78832	5.30058	7.78011	2.47953	0.0307947	0.58398
ENSMUSG00000101502	Rpl7a-ps10	3.31161	3.85933	4.09024	4.17312	3.68775	4.16967	3.75373	4.01018	0.256452	0.987535	1
ENSMUSG00000029814	Igf2bp3	8.38774	8.65876	8.82886	8.18953	7.93607	8.60453	8.62512	8.24338	-0.381743	0.637357	0.964168
ENSMUSG00000104727	Gm42500	0	0	1.38033	0	0	0	0.460109	0	-0.460109	0.516083	0.954932
ENSMUSG00000030491	Tdrd12	8.91634	8.28453	7.48352	5.9738	4.685	5.61057	8.22813	5.42312	-2.80501	0.00923108	0.325926
ENSMUSG00000107629	RP23-100J14.9	0	0	0	0	4.10141	3.70892	0	2.60345	2.60345	0.114005	0.895292
ENSMUSG00000040599	Mis12	6.68353	8.13072	6.73899	7.2583	7.20396	7.3119	7.18441	7.25805	0.0736396	0.996361	1
ENSMUSG00000101742	Gm21380	1.47807	0	0	0	0	0	0.492689	0	-0.492689	0.558745	0.954932
ENSMUSG00000034957	Cebpa	5.51235	1.70144	0	3.6276	1.94586	2.1948	2.4046	2.58942	0.184825	0.470529	0.954932
ENSMUSG00000003234	Abcf3	5.7221	8.29491	8.0957	7.31085	6.97776	6.75356	7.3709	7.01406	-0.356844	0.506964	0.954932
ENSMUSG00000030074	Gxylt2	7.45946	8.28453	9.45457	5.91466	6.1182	6.41847	8.39952	6.15044	-2.24908	0.0101812	0.343592
ENSMUSG00000071494	Olfr455	0	0	0	0	0.561151	0	0	0.18705	0.18705	1	1
ENSMUSG00000041396	Mettl18	2.6684	4.80875	6.02527	6.46095	6.20444	4.60044	4.50081	5.75527	1.25447	0.662306	0.973802
ENSMUSG00000030630	Fah	7.53085	7.18134	7.26032	6.65413	6.70939	6.69871	7.32417	6.68741	-0.636762	0.543094	0.954932
ENSMUSG00000103132	Gm37978	1.47807	0	0	5.32656	4.39017	4.84457	0.492689	4.85376	4.36108	0.0338171	0.614402
ENSMUSG00000021040	Slirp	11.2914	11.1042	11.7279	10.6911	11.1076	10.9215	11.3745	10.9067	-0.467787	0.35041	0.954932
ENSMUSG00000047773	Ankfn1	0	2.46061	0	2.25901	1.75584	3.37754	0.820205	2.46413	1.64392	0.56638	0.957363
ENSMUSG00000102397	Gm37573	2.19267	0	0	0	0	3.10498	0.730889	1.03499	0.304104	0.909411	1
ENSMUSG00000097026	Gm26786	0	5.78278	1.38033	2.98953	3.02356	4.23966	2.3877	3.41758	1.02988	0.855936	1
ENSMUSG00000082408	Gm13545	0	0	0	0	0.561151	0	0	0.18705	0.18705	1	1
ENSMUSG00000025450	Gm9752	0	0	1.38033	1.17773	2.26411	2.32928	0.460109	1.92371	1.4636	0.677158	0.981993
ENSMUSG00000022673	Mcm4	5.9052	6.67739	9.53783	7.22217	6.5863	7.60823	7.37347	7.1389	-0.234575	0.179165	0.954932
ENSMUSG00000086533	Mypopos	3.55022	2.46061	3.61152	3.6276	3.02356	4.20509	3.20745	3.61875	0.411294	0.958906	1
ENSMUSG00000073787	Gm10575	2.6684	0	0	0.705851	0	1.6944	0.889468	0.800083	-0.0893844	0.842743	1
ENSMUSG00000070465	Gm9696	0	6.19125	2.07264	0	0	0	2.75463	0	-2.75463	0.00562937	0.252965
ENSMUSG00000086352	4930401G09Rik	0	0	0	0.705851	0	1.47982	0	0.728557	0.728557	0.85473	1
ENSMUSG00000083320	Gm13935	0	2.46061	1.38033	0.705851	0.561151	0.533348	1.28031	0.600117	-0.680197	0.697689	0.991505
ENSMUSG00000055108	Phxr2	0	0	0	0	0	0.533348	0	0.177783	0.177783	1	1
ENSMUSG00000024319	Vps52	8.77646	8.10735	7.18284	6.21351	5.97288	6.75356	8.02222	6.31332	-1.7089	0.0966393	0.860696
ENSMUSG00000089979	Gm15954	0	5.02377	0	0	0	0	1.67459	0	-1.67459	0.038793	0.642911
ENSMUSG00000084250	Gm13550	4.59781	1.70144	1.38033	2.98953	2.26411	2.45229	2.55986	2.56864	0.00878211	0.681194	0.983768
ENSMUSG00000060675	Pla2g16	7.54472	8.72169	8.84906	8.81287	8.54409	8.94155	8.37182	8.76617	0.394349	0.740254	1
ENSMUSG00000081676	Gm11643	1.47807	0	0	0	0	0	0.492689	0	-0.492689	0.558745	0.954932
ENSMUSG00000026592	Tex35	2.6684	0	6.67251	0.705851	1.53694	1.22765	3.11364	1.15681	-1.95683	0.0199616	0.488401
ENSMUSG00000034829	Nxnl1	1.47807	2.46061	1.38033	4.06847	2.93664	4.05788	1.773	3.68766	1.91466	0.374695	0.954932
ENSMUSG00000032382	Snx1	11.0295	10.5167	10.1273	9.81329	9.91185	9.43661	10.5578	9.72058	-0.83725	0.178613	0.954932
ENSMUSG00000047875	Gpr157	5.33223	4.92026	4.44907	5.13257	5.01701	4.72766	4.90052	4.95908	0.0585579	1	1
ENSMUSG00000062121	Olfr149	0	0	0	0.705851	0	0	0	0.235284	0.235284	1	1
ENSMUSG00000032290	Ptpn9	8.81129	7.97155	9.47421	9.25271	9.1418	9.20912	8.75235	9.20121	0.448858	0.810658	1
ENSMUSG00000108540	RP23-145H5.2	1.47807	0	0	0.705851	0	0	0.492689	0.235284	-0.257405	0.913858	1
ENSMUSG00000050132	Sarm1	1.47807	2.46061	1.38033	2.25901	1.27878	2.32928	1.773	1.95569	0.182689	1	1
ENSMUSG00000046213	Cym	0	1.70144	3.94762	0	0	0	1.88302	0	-1.88302	0.0638816	0.763417
ENSMUSG00000026999	Nup35	7.89787	8.94249	5.303	8.21733	8.34964	8.64378	7.38112	8.40358	1.02246	0.492428	0.954932
ENSMUSG00000001227	Sema6b	6.40821	7.65428	6.34276	5.92967	5.79899	5.72479	6.80175	5.81782	-0.983934	0.442147	0.954932
ENSMUSG00000073590	3222401L13Rik	3.31161	4.41077	4.64669	4.71393	6.09831	5.61057	4.12302	5.47427	1.35125	0.458811	0.954932
ENSMUSG00000027913	Crct1	0	0	0	0	1.27878	0	0	0.42626	0.42626	0.99931	1
ENSMUSG00000056600	Olfr90	6.02872	5.59387	5.75243	0.705851	0	0.92187	5.79168	0.542573	-5.2491	0.0021414	0.150577
ENSMUSG00000024350	Dnajc18	8.6539	7.18134	6.64966	7.03351	5.76155	7.10247	7.49497	6.63251	-0.862459	0.331461	0.954932
ENSMUSG00000095584	Gm22628	0	0	0	0	0	0.533348	0	0.177783	0.177783	1	1
ENSMUSG00000082791	Gm4875	2.6684	0	0	0	0	0	0.889468	0	-0.889468	0.280009	0.954932
ENSMUSG00000057554	Lgals8	6.21365	8.61799	7.39009	6.28531	6.62851	7.3119	7.40724	6.7419	-0.665339	0.491684	0.954932
ENSMUSG00000083863	Gm13341	12.3745	12.2841	12.2137	11.0882	11.2544	11.2048	12.2908	11.1825	-1.10831	0.0468539	0.689232
ENSMUSG00000058246	Gm10037	0	0	0	1.81739	0	0	0	0.605796	0.605796	0.888821	1
ENSMUSG00000047485	Klhl34	0	0	4.97555	0	0	1.88116	1.65852	0.627053	-1.03146	0.153526	0.954932
ENSMUSG00000093453	Vmn1r-ps146	0	0	0	2.05503	0	0	0	0.685011	0.685011	0.806447	1
ENSMUSG00000089679	Gm16299	1.47807	2.46061	0	0	0	0	1.31289	0	-1.31289	0.302321	0.954932
ENSMUSG00000106395	Gm42439	0	2.95546	3.40866	7.36709	7.12753	6.426	2.12137	6.97354	4.85217	0.00360561	0.199321
ENSMUSG00000059383	Gfral	2.19267	2.46061	2.53849	2.25901	3.88635	3.93669	2.39726	3.36069	0.963426	0.653417	0.968413
ENSMUSG00000023919	Cenpq	7.94045	2.46061	6.95945	8.64335	9.1296	8.99565	5.78684	8.92287	3.13603	0.0334419	0.609948
ENSMUSG00000001815	Evx2	1.47807	1.70144	1.38033	0	3.1831	0	1.51994	1.06103	-0.458911	0.998352	1
ENSMUSG00000083833	Gm13841	4.23707	4.80875	4.09024	5.55676	5.48353	5.25265	4.37869	5.43098	1.05229	0.571939	0.961131
ENSMUSG00000101258	Gm29477	0	0	1.38033	1.81739	2.63921	0	0.460109	1.48553	1.02542	0.750031	1
ENSMUSG00000001864	Aif1l	11.0515	10.3697	9.72165	9.02348	8.67404	9.02195	10.381	8.90649	-1.47446	0.0247734	0.538036
ENSMUSG00000020846	Fam101b	12.0298	12.0551	12.0422	12.8205	12.6354	12.5986	12.0424	12.6848	0.642428	0.221967	0.954932
ENSMUSG00000081156	Gm14425	2.19267	0	1.38033	2.25901	0.964134	0.533348	1.191	1.25216	0.0611662	0.998012	1
ENSMUSG00000098109	9530085P06Rik	0	1.70144	0	0	0	1.47982	0.567147	0.493273	-0.0738739	1	1
ENSMUSG00000038793	Lefty1	1.47807	2.46061	0	4.81443	1.94586	4.23966	1.31289	3.66665	2.35375	0.226338	0.954932
ENSMUSG00000038624	Nepn	0	2.46061	0	0	3.10553	0.92187	0.820205	1.34247	0.522263	0.826167	1
ENSMUSG00000088739	Gm23891	0	0	3.78933	0	0	0	1.26311	0	-1.26311	0.0887015	0.845579
ENSMUSG00000087192	4930412L05Rik	0	0	0	0	0	2.45229	0	0.81743	0.81743	0.663257	0.973856
ENSMUSG00000091972	Tmem207	2.19267	0	2.53849	0	0	0	1.57705	0	-1.57705	0.165355	0.954932
ENSMUSG00000024184	Pdia2	2.19267	0	2.53849	0	1.53694	0	1.57705	0.512313	-1.06474	0.509588	0.954932
ENSMUSG00000101452	Gm28530	3.93414	4.2493	5.52016	5.15829	5.46811	6.08943	4.56787	5.57194	1.00408	0.677491	0.981993
ENSMUSG00000031809	1700018B08Rik	0	0	0	0.705851	2.74531	0	0	1.15039	1.15039	0.547911	0.954932
ENSMUSG00000025825	Iscu	8.2591	9.7987	10.8379	9.30258	9.40522	9.30405	9.6319	9.33728	-0.294615	0.277255	0.954932
ENSMUSG00000048307	Ankrd46	9.66803	8.46087	9.51272	7.68284	8.29609	7.88703	9.21387	7.95532	-1.25855	0.0803177	0.81931
ENSMUSG00000104320	Ighv1-60	0	0	1.38033	0	0	0	0.460109	0	-0.460109	0.516083	0.954932
ENSMUSG00000078129	Actl10	1.47807	0	1.38033	0	0.561151	0.92187	0.952798	0.49434	-0.458458	0.814244	1
ENSMUSG00000055720	Ubl7	7.57205	6.96433	5.70887	7.01251	6.28581	6.2675	6.74842	6.52194	-0.226476	0.748442	1
ENSMUSG00000083235	Gm13246	0	0	1.38033	0	0.561151	0	0.460109	0.18705	-0.273059	0.872307	1
ENSMUSG00000046173	Pabpc6	0	0	1.38033	0.705851	0	0	0.460109	0.235284	-0.224826	0.892178	1
ENSMUSG00000042662	Dusp15	3.02556	3.61604	3.78933	1.81739	0	0.533348	3.47698	0.783579	-2.6934	0.173007	0.954932
ENSMUSG00000097242	Gm16907	1.47807	1.70144	5.18079	2.25901	0.561151	2.56563	2.78676	1.79526	-0.991501	0.294388	0.954932
ENSMUSG00000075826	Gm23691	0	0	0	0	0	0.533348	0	0.177783	0.177783	1	1
ENSMUSG00000037742	Eef1a1	13.9835	14.3975	14.5564	12.1594	12.1978	12.1952	14.3125	12.1841	-2.12835	3.25806e-05	0.00881927
ENSMUSG00000021256	Vash1	3.55022	4.06745	4.44907	1.17773	2.52468	0	4.02225	1.23414	-2.78811	0.203942	0.954932
ENSMUSG00000055826	Tescl	1.47807	1.70144	0	0	2.11374	3.02796	1.05984	1.7139	0.654064	0.751641	1
ENSMUSG00000024215	Spdef	3.31161	2.46061	3.94762	0	1.27878	1.6944	3.23995	0.99106	-2.24889	0.255906	0.954932
ENSMUSG00000027525	Phactr3	1.47807	1.70144	2.53849	1.81739	0.561151	0	1.906	0.792846	-1.11315	0.593976	0.964168
ENSMUSG00000037818	3110057O12Rik	6.06766	4.55597	7.81672	7.17254	7.68259	7.7707	6.14678	7.54194	1.39516	0.578937	0.964168
ENSMUSG00000100069	Gm6801	0	0	0	0	0.561151	1.22765	0	0.596267	0.596267	0.916136	1
ENSMUSG00000049737	Olfr1361	1.47807	0	0	0	0.561151	0	0.492689	0.18705	-0.305638	0.895579	1
ENSMUSG00000074305	Peak1	6.7328	6.57886	5.98931	8.62962	8.04397	8.10426	6.43366	8.25928	1.82562	0.0677197	0.773901
ENSMUSG00000021703	Serinc5	10.1023	8.988	9.80934	9.28225	9.9725	9.59852	9.63321	9.61776	-0.015449	0.839368	1
ENSMUSG00000095104	Esp15	2.19267	2.46061	2.07264	0	0	0	2.24197	0	-2.24197	0.139572	0.93639
ENSMUSG00000038535	Zfp280d	9.57314	10.3449	9.6884	10.1677	10.4362	10.3362	9.86881	10.3134	0.44457	0.475088	0.954932
ENSMUSG00000028280	Gabrr1	0	0	0	0	0	0.533348	0	0.177783	0.177783	1	1
ENSMUSG00000066798	Zbtb6	9.27765	9.9177	9.54404	7.73933	8.32845	8.36133	9.5798	8.14304	-1.43676	0.0785627	0.812928
ENSMUSG00000093956	Gm24497	0	0	0	0.705851	1.27878	1.47982	0	1.15482	1.15482	0.714817	1
ENSMUSG00000021219	Rgs6	8.83405	8.30522	8.82376	7.45274	7.91917	7.82578	8.65434	7.73256	-0.921783	0.264388	0.954932
ENSMUSG00000103655	Gm37202	0	0	2.07264	0	0	0	0.690879	0	-0.690879	0.349736	0.954932
ENSMUSG00000039377	Hlx	0	2.95546	0	0	0	0	0.985152	0	-0.985152	0.311044	0.954932
ENSMUSG00000097750	Gm4673	4.48729	5.52498	4.97555	5.41458	4.685	5.09166	4.99594	5.06374	0.0678044	1	1
ENSMUSG00000021750	Fam107a	11.5717	11.8468	11.7354	10.5925	10.7307	10.6595	11.718	10.6609	-1.05705	0.0715012	0.787946
ENSMUSG00000053490	Trim60	0	0	2.53849	2.87008	0	3.65871	0.846165	2.17626	1.3301	0.655495	0.96971
ENSMUSG00000108460	RP23-256J14.2	1.47807	1.70144	0	3.38772	4.48511	2.04649	1.05984	3.30644	2.2466	0.264666	0.954932
ENSMUSG00000041236	Vps41	8.73474	9.07492	8.06147	8.93509	8.78082	8.81115	8.62371	8.84236	0.218646	0.792805	1
ENSMUSG00000025480	Syce1	1.47807	1.70144	2.07264	2.25901	0.964134	1.6944	1.75071	1.63918	-0.111533	0.995951	1
ENSMUSG00000086677	Tvp23bos	0	0	0	2.25901	3.8392	2.45229	0	2.85017	2.85017	0.168188	0.954932
ENSMUSG00000022833	Ccdc14	4.88616	8.11908	6.31398	4.96777	5.42086	6.02152	6.43974	5.47005	-0.969691	0.363623	0.954932
ENSMUSG00000021294	Kif26a	4.70047	5.12035	5.41566	5.49753	5.11922	4.75181	5.07883	5.12285	0.0440279	0.962185	1
ENSMUSG00000031916	Cog8	8.07073	6.93807	6.19273	6.89502	6.57195	6.66731	7.06718	6.71143	-0.355748	0.604839	0.964168
ENSMUSG00000096650	Gm20896	1.47807	2.46061	2.89008	0	0	0	2.27625	0	-2.27625	0.112443	0.894473
ENSMUSG00000056209	Npm3	6.34623	7.06483	6.57884	4.17312	4.28854	4.77557	6.6633	4.41241	-2.25089	0.142811	0.942032
ENSMUSG00000039715	Wdr34	6.06766	8.54157	8.41995	5.83715	6.18571	6.426	7.67639	6.14962	-1.52677	0.101231	0.872551
ENSMUSG00000091898	Tnnc1	2.6684	1.70144	2.07264	3.89572	4.1792	5.48652	2.14749	4.52048	2.37299	0.220436	0.954932
ENSMUSG00000001249	Hpn	7.50272	8.53282	8.87392	7.42651	7.15667	7.53009	8.30316	7.37109	-0.932066	0.254145	0.954932
ENSMUSG00000029247	Paics	10.476	10.4853	10.3651	9.79598	10.2174	9.90349	10.4421	9.9723	-0.469814	0.475336	0.954932
ENSMUSG00000091248	Gm17689	1.47807	0	0	0	0	0	0.492689	0	-0.492689	0.558745	0.954932
ENSMUSG00000019818	Cd164	11.1781	11.6455	11.4406	11.6014	12.05	11.6394	11.4214	11.7636	0.342216	0.51394	0.954932
ENSMUSG00000104938	Gm42840	1.47807	1.70144	3.17255	0.705851	0	0	2.11735	0.235284	-1.88207	0.200823	0.954932
ENSMUSG00000015542	Nat9	6.97731	4.06745	5.87573	6.64506	5.13882	6.74155	5.64016	6.17514	0.534983	0.963825	1
ENSMUSG00000060560	Ces4a	2.19267	0	0	0	0	0	0.730889	0	-0.730889	0.376981	0.954932
ENSMUSG00000087361	0610043K17Rik	0	0	2.89008	0	1.94586	4.0186	0.963359	1.98816	1.0248	0.747591	1
ENSMUSG00000049202	4930515G13Rik	0	1.70144	0	0	0	0	0.567147	0	-0.567147	0.641663	0.964168
ENSMUSG00000086330	1700007J10Rik	3.75491	5.02377	2.07264	2.05503	3.88635	2.45229	3.61711	2.79789	-0.819217	0.681542	0.984097
ENSMUSG00000053184	Spaca3	1.47807	0	0	2.87008	0	0	0.492689	0.956694	0.464005	0.844644	1
ENSMUSG00000066896	Olfr18	1.47807	0	2.07264	0	0	0	1.18357	0	-1.18357	0.268947	0.954932
ENSMUSG00000102245	Gm37713	0	0	0	0.705851	2.26411	0.533348	0	1.16777	1.16777	0.637423	0.964168
ENSMUSG00000081868	Gm12039	0	0	0	1.81739	2.63921	0	0	1.48553	1.48553	0.478835	0.954932
ENSMUSG00000107785	RP24-479J14.2	0	0	1.38033	0	2.11374	0	0.460109	0.70458	0.244471	1	1
ENSMUSG00000098491	Gm27688	0	0	0	2.25901	1.75584	0.92187	0	1.64557	1.64557	0.51319	0.954932
ENSMUSG00000108316	RP24-490A22.4	0	0	0	0	1.75584	2.32928	0	1.36171	1.36171	0.542893	0.954932
ENSMUSG00000106020	4930573C15Rik	0	0	0	0	0.561151	0	0	0.18705	0.18705	1	1
ENSMUSG00000096847	Tmem151b	2.19267	2.46061	2.07264	2.05503	0	0	2.24197	0.685011	-1.55696	0.534834	0.954932
ENSMUSG00000070263	Gm22365	0	0	0	1.53272	0	2.76865	0	1.43379	1.43379	0.479356	0.954932
ENSMUSG00000085399	Foxd2os	0	1.70144	5.11556	0	0.561151	0	2.27234	0.18705	-2.08528	0.0315353	0.589357
ENSMUSG00000083384	Gm12813	0	0	1.38033	0	0	0	0.460109	0	-0.460109	0.516083	0.954932
ENSMUSG00000066175	2510046G10Rik	4.23707	1.70144	1.38033	3.83322	4.28854	5.20096	2.43961	4.4409	2.00129	0.482532	0.954932
ENSMUSG00000108154	RP23-392K24.8	0	0	0	0.705851	0	0	0	0.235284	0.235284	1	1
ENSMUSG00000100040	Gm28467	0	0	0	0	0	0.92187	0	0.30729	0.30729	1	1
ENSMUSG00000002031	Ift46	8.98404	9.41666	9.92092	8.08611	8.05174	8.62755	9.44054	8.25513	-1.1854	0.108483	0.894473
ENSMUSG00000028646	Rragc	9.35444	7.87796	8.70685	8.48465	8.83139	8.69138	8.64641	8.66914	0.0227262	0.818791	1
ENSMUSG00000004821	Tmed11	0	0	2.07264	0	0	2.04649	0.690879	0.682163	-0.00871654	1	1
ENSMUSG00000004446	Bid	6.82658	8.0472	6.45248	6.97681	7.61422	7.37546	7.10875	7.32216	0.213409	0.867774	1
ENSMUSG00000105275	Gm43214	1.47807	0	0	0	0	0	0.492689	0	-0.492689	0.558745	0.954932
ENSMUSG00000039620	6430573F11Rik	4.59781	5.21086	2.89008	4.87773	4.685	3.75745	4.23292	4.44006	0.207142	1	1
ENSMUSG00000060673	4930595M18Rik	4.48729	0	2.07264	0	0	0	2.18664	0	-2.18664	0.0361437	0.628813
ENSMUSG00000019261	Map1s	5.67245	6.82798	7.99955	6.55109	5.89433	7.11183	6.83333	6.51908	-0.314246	0.56765	0.958133
ENSMUSG00000004552	Ctse	2.19267	0	1.38033	0	0	0	1.191	0	-1.191	0.274674	0.954932
ENSMUSG00000097987	Gm17786	1.47807	0	1.38033	1.81739	3.79046	1.22765	0.952798	2.2785	1.3257	0.562437	0.956223
ENSMUSG00000089486	Gm24737	0	0	0	0	0	2.45229	0	0.81743	0.81743	0.663257	0.973856
ENSMUSG00000060961	Slc4a4	7.54472	6.61246	9.38708	6.55109	6.90522	6.71723	7.84809	6.72452	-1.12357	0.070846	0.7859
ENSMUSG00000081646	Gm15060	0	0	2.07264	0	0	0	0.690879	0	-0.690879	0.349736	0.954932
ENSMUSG00000069601	Ank3	9.95951	9.38299	10.1438	10.2206	10.4198	10.4342	9.82876	10.3582	0.529406	0.508815	0.954932
ENSMUSG00000040220	Gas8	7.11377	4.92026	5.46886	6.12496	6.13781	6.8904	5.8343	6.38439	0.550093	0.911874	1
ENSMUSG00000102774	Gm9748	0	0	0	1.17773	0	0	0	0.392578	0.392578	1	1
ENSMUSG00000013155	Enkd1	8.51995	4.68789	7.90622	5.72112	5.30419	5.57039	7.03802	5.5319	-1.50612	0.0469633	0.689232
ENSMUSG00000052926	Rnaseh2a	8.13629	6.67739	6.47865	5.95924	4.974	4.72766	7.09744	5.2203	-1.87714	0.109551	0.894473
ENSMUSG00000034109	Golim4	10.2702	9.14546	9.89928	9.56066	10.0708	9.76425	9.77166	9.79857	0.0269101	0.873515	1
ENSMUSG00000088313	Gm26182	1.47807	0	0	0	0	0	0.492689	0	-0.492689	0.558745	0.954932
ENSMUSG00000100862	Gm10925	12.2552	12.4524	12.2761	10.8236	11.1447	11.0381	12.3279	11.0021	-1.32577	0.0206147	0.496543
ENSMUSG00000023966	Rsph9	6.87127	7.98443	6.25463	6.15082	5.89433	5.71253	7.03678	5.91923	-1.11755	0.358522	0.954932
ENSMUSG00000033732	Sf3b3	7.82021	7.35017	9.15523	9.78571	9.90542	9.94139	8.10853	9.87751	1.76897	0.0464344	0.688582
ENSMUSG00000108790	RP23-291B1.4	1.47807	0	1.38033	0	0	0	0.952798	0	-0.952798	0.364028	0.954932
ENSMUSG00000097529	Rp31-ps19	2.19267	2.46061	2.07264	0.705851	0.561151	0	2.24197	0.422334	-1.81964	0.335979	0.954932
ENSMUSG00000082436	Gm11688	0	0	0	1.81739	1.53694	2.1948	0	1.84971	1.84971	0.467	0.954932
ENSMUSG00000019822	Smpd2	9.15195	6.79909	8.54288	7.5961	7.18051	6.98002	8.16464	7.25221	-0.912433	0.153519	0.954932
ENSMUSG00000087610	Gm16253	0	0	0	0	2.52468	2.04649	0	1.52372	1.52372	0.470757	0.954932
ENSMUSG00000080706	Gm12890	0	0	1.38033	0.705851	0	0	0.460109	0.235284	-0.224826	0.892178	1
ENSMUSG00000049556	Lingo1	0	1.70144	3.17255	4.74821	3.57716	1.47982	1.62466	3.2684	1.64373	0.519223	0.954932
ENSMUSG00000007030	Vwa7	2.6684	0	0	1.17773	0	0	0.889468	0.392578	-0.49689	0.583951	0.964168
ENSMUSG00000047293	Gpr15	0	0	0	3.47219	2.40027	4.7031	0	3.52518	3.52518	0.0670279	0.771469
ENSMUSG00000105525	Gm42976	0	2.46061	1.38033	2.05503	2.84414	2.04649	1.28031	2.31522	1.03491	0.795551	1
ENSMUSG00000009207	Lnp	8.64105	9.58688	8.45991	9.46212	9.97045	9.90954	8.89595	9.78071	0.88476	0.199951	0.954932
ENSMUSG00000097138	Gm26625	1.47807	0	1.38033	2.25901	0.964134	2.1948	0.952798	1.80598	0.853185	0.88979	1
ENSMUSG00000051297	2410124H12Rik	5.33223	1.70144	4.82047	5.55676	6.24117	6.38798	3.95138	6.06197	2.11059	0.397627	0.954932
ENSMUSG00000105151	Gm43241	0	0	0	0	0.561151	0	0	0.18705	0.18705	1	1
ENSMUSG00000017832	Hspb9	0	0	0	2.59666	0	0	0	0.865554	0.865554	0.639198	0.964168
ENSMUSG00000098894	Gm27234	0	0	1.38033	0	0	0	0.460109	0	-0.460109	0.516083	0.954932
ENSMUSG00000104493	Gm19552	3.75491	0	0	4.01315	3.51851	4.60044	1.25164	4.04403	2.7924	0.444742	0.954932
ENSMUSG00000057499	Gm6177	3.93414	4.68789	3.61152	5.59494	5.46811	6.02152	4.07785	5.69486	1.61701	0.350509	0.954932
ENSMUSG00000103096	Gm8022	0	0	1.38033	0	0	0	0.460109	0	-0.460109	0.516083	0.954932
ENSMUSG00000080944	Gm12967	2.6684	2.46061	3.61152	2.05503	3.02356	2.86036	2.91351	2.64632	-0.267195	0.832342	1
ENSMUSG00000031845	Bco1	3.02556	0	4.22002	1.17773	1.75584	2.04649	2.41519	1.66002	-0.755174	0.396535	0.954932
ENSMUSG00000107331	Gm42732	1.47807	1.70144	0	2.25901	1.75584	2.32928	1.05984	2.11471	1.05488	0.771779	1
ENSMUSG00000052456	Asna1	6.93583	4.55597	6.47865	6.59884	7.08269	6.80641	5.99015	6.82932	0.839166	0.770584	1
ENSMUSG00000108702	RP24-427A8.1	1.47807	2.46061	2.07264	4.3171	3.88635	4.16967	2.00377	4.12437	2.1206	0.328668	0.954932
ENSMUSG00000105600	Gm5987	0	4.41077	2.07264	1.53272	0.561151	0	2.16114	0.697959	-1.46318	0.276465	0.954932
ENSMUSG00000097275	Gm26648	2.19267	3.32323	2.53849	3.47219	4.01919	2.94659	2.6848	3.47932	0.794527	0.755325	1
ENSMUSG00000100429	Gm29186	0	0	1.38033	0	0	0	0.460109	0	-0.460109	0.516083	0.954932
ENSMUSG00000017478	Zc3h18	8.97383	7.98443	8.95539	8.3263	7.82248	7.42511	8.63789	7.85796	-0.779921	0.279936	0.954932
ENSMUSG00000062327	T	0	0	0	4.56802	3.25671	3.55272	0	3.79249	3.79249	0.0608331	0.749579
ENSMUSG00000030703	Gdpd3	0	1.70144	4.44907	2.73984	0	0	2.05017	0.913279	-1.13689	0.325522	0.954932
ENSMUSG00000084038	Gm11295	1.47807	1.70144	0	1.17773	0	1.22765	1.05984	0.801795	-0.258041	1	1
ENSMUSG00000088595	Gm24601	1.47807	0	0	0	0	0	0.492689	0	-0.492689	0.558745	0.954932
ENSMUSG00000102629	Gm29999	0	2.46061	0	0.705851	0.964134	0	0.820205	0.556661	-0.263543	0.894927	1
ENSMUSG00000107096	Gm43597	7.62522	0	4.97555	3.95563	5.60124	5.54297	4.20026	5.03328	0.833025	0.42951	0.954932
ENSMUSG00000085263	1700125G02Rik	0	1.70144	1.38033	0	0	0	1.02726	0	-1.02726	0.394777	0.954932
ENSMUSG00000020037	Rfx4	2.19267	2.95546	4.09024	0	0	3.65871	3.07945	1.21957	-1.85988	0.601506	0.964168
ENSMUSG00000069189	Zdhhc11	2.19267	0	2.07264	0	0.964134	0	1.42177	0.321378	-1.10039	0.453132	0.954932
ENSMUSG00000087354	4930404I05Rik	2.19267	1.70144	0	3.47219	2.11374	3.43833	1.29804	3.00809	1.71005	0.512011	0.954932
ENSMUSG00000027257	Pacsin3	9.37786	9.21819	7.19867	7.31085	7.15667	7.64738	8.59824	7.37163	-1.22661	0.124784	0.922693
ENSMUSG00000041390	Mdfic	8.09919	7.53671	6.86339	4.17312	4.92968	5.90789	7.49976	5.00356	-2.4962	0.0637029	0.763417
ENSMUSG00000081552	Gm12328	3.02556	3.32323	0	2.05503	2.11374	0.92187	2.11626	1.69688	-0.419382	0.7342	1
ENSMUSG00000055553	Kxd1	7.47402	8.51517	9.53472	7.10139	6.49799	6.68623	8.50797	6.76187	-1.7461	0.0271086	0.562063
ENSMUSG00000097017	Gm26707	6.8037	7.53671	7.43087	6.6721	5.85931	6.4776	7.2571	6.33634	-0.92076	0.427548	0.954932
ENSMUSG00000102757	Gm2756	0	0	0	0	0	0.92187	0	0.30729	0.30729	1	1
ENSMUSG00000045802	Hsf3	3.02556	0	0	0	0	0	1.00852	0	-1.00852	0.215615	0.954932
ENSMUSG00000035184	Fam124a	8.01206	4.2493	6.67251	6.61751	5.96191	6.37248	6.31129	6.3173	0.00601265	0.503388	0.954932
ENSMUSG00000082758	Gm13024	2.19267	2.46061	0	0	0	0	1.55109	0	-1.55109	0.227345	0.954932
ENSMUSG00000031592	Pcm1	11.2423	10.3069	10.4878	11.5275	11.5858	11.4395	10.679	11.5176	0.838601	0.191749	0.954932
ENSMUSG00000084166	Gm6451	3.93414	3.32323	1.38033	4.01315	3.39354	4.33865	2.87923	3.91512	1.03588	0.752981	1
ENSMUSG00000104783	AL662810.1	0	0	1.38033	0	0	0	0.460109	0	-0.460109	0.516083	0.954932
ENSMUSG00000105654	Gm29704	2.19267	5.21086	1.38033	0	0	0.533348	2.92795	0.177783	-2.75017	0.047781	0.690612
ENSMUSG00000038683	Pak1ip1	10.6367	8.4792	10.1721	9.69635	9.93165	9.81456	9.76268	9.81419	0.0515056	0.621459	0.964168
ENSMUSG00000093105	Gm25535	0	0	0	4.06847	2.26411	3.31407	0	3.21555	3.21555	0.113977	0.895292
ENSMUSG00000090658	Prss47	3.02556	2.95546	2.07264	0	0	1.47982	2.68455	0.493273	-2.19128	0.320796	0.954932
ENSMUSG00000025573	6030468B19Rik	1.47807	2.95546	3.61152	0	0	0	2.68168	0	-2.68168	0.0559686	0.730044
ENSMUSG00000032625	Thsd7a	3.75491	3.61604	3.40866	2.73984	3.74002	4.3702	3.59321	3.61669	0.0234806	1	1
ENSMUSG00000103149	AA914427	0	2.95546	1.38033	2.05503	4.28854	3.70892	1.44526	3.35083	1.90557	0.416455	0.954932
ENSMUSG00000021363	Mak	8.64105	8.92922	6.88312	5.89949	6.07815	6.24215	8.15113	6.07326	-2.07787	0.040687	0.65458
ENSMUSG00000056673	Kdm5d	5.33223	8.81121	5.6176	7.94545	7.65902	7.68549	6.58701	7.76332	1.17631	0.588434	0.964168
ENSMUSG00000019990	Pde7b	2.19267	4.41077	2.89008	4.6059	3.63351	4.43129	3.1645	4.22357	1.05907	0.680069	0.983386
ENSMUSG00000035776	Cd99l2	8.89485	7.06483	8.80836	7.75205	7.64538	7.58489	8.25601	7.66078	-0.595238	0.290512	0.954932
ENSMUSG00000021987	Mtmr6	8.82839	7.86408	8.59764	7.68284	7.91349	7.7165	8.43004	7.77095	-0.659091	0.372984	0.954932
ENSMUSG00000033107	Rnf125	1.47807	0	4.44907	2.87008	3.02356	4.3064	1.97571	3.40001	1.4243	1	1
ENSMUSG00000068008	Bpifb3	4.3676	0	3.17255	0	0	0	2.51338	0	-2.51338	0.0278148	0.56812
ENSMUSG00000092092	Gm17215	0	0	0	0	0.964134	0	0	0.321378	0.321378	1	1
ENSMUSG00000044544	4921513I03Rik	1.47807	0	0	0	0	0.92187	0.492689	0.30729	-0.185399	1	1
ENSMUSG00000063087	Gm10125	2.6684	0	2.53849	0	2.40027	0	1.73563	0.800089	-0.935543	0.649981	0.967356
ENSMUSG00000053522	Lgals7	6.99761	1.70144	7.24515	1.81739	3.10553	0.533348	5.31473	1.81876	-3.49598	0.00466609	0.23233
ENSMUSG00000081383	Gm5742	2.19267	0	0	0	0	0	0.730889	0	-0.730889	0.376981	0.954932
ENSMUSG00000065434	Mir7-1	0	0	0	0	0	0.533348	0	0.177783	0.177783	1	1
ENSMUSG00000029875	Ccdc184	2.6684	3.85933	2.07264	0	0	1.6944	2.86679	0.5648	-2.30199	0.306441	0.954932
ENSMUSG00000089536	Scarna3a	0	0	0	2.05503	1.94586	2.76865	0	2.25651	2.25651	0.335129	0.954932
ENSMUSG00000083378	Gm13196	1.47807	1.70144	2.53849	3.95563	4.76286	4.20509	1.906	4.30786	2.40186	0.271067	0.954932
ENSMUSG00000025402	Nab2	6.7328	6.09946	6.69501	6.36479	5.48353	7.23259	6.50909	6.3603	-0.148786	0.932738	1
ENSMUSG00000108648	RP23-172P1.2	2.6684	1.70144	2.07264	3.89572	3.97626	3.70892	2.14749	3.8603	1.71281	0.478706	0.954932
ENSMUSG00000104374	Gm37517	1.47807	0	0	0.705851	0	0	0.492689	0.235284	-0.257405	0.913858	1
ENSMUSG00000024959	Bad	8.1271	8.82561	6.47865	7.62406	7.39945	7.41001	7.81045	7.47784	-0.332613	0.625656	0.964168
ENSMUSG00000080051	Gm14510	0	0	0	0	0	0.533348	0	0.177783	0.177783	1	1
ENSMUSG00000068922	Msto1	3.55022	2.95546	6.55443	4.01315	4.48511	2.67071	4.35337	3.72299	-0.630381	0.342618	0.954932
ENSMUSG00000085368	Gm16188	1.47807	0	0	0	0	1.88116	0.492689	0.627053	0.134364	1	1
ENSMUSG00000035177	Nlrp2	3.02556	1.70144	2.07264	0	0	0	2.26655	0	-2.26655	0.112116	0.894473
ENSMUSG00000079579	Gm6760	0	0	5.24319	0	0	0	1.74773	0	-1.74773	0.0127214	0.391835
ENSMUSG00000057223	Gm6578	0	2.95546	2.07264	1.81739	1.94586	2.76865	1.67603	2.1773	0.501268	1	1
ENSMUSG00000064061	Dzip3	9.623	8.737	9.41446	9.92428	10.2454	9.87147	9.25815	10.0137	0.755563	0.339953	0.954932
ENSMUSG00000034768	Asb16	1.47807	1.70144	5.11556	0.705851	2.11374	4.4609	2.76502	2.42683	-0.338194	0.674766	0.980637
ENSMUSG00000031029	Eif3f	11.9389	12.2651	11.9429	9.9713	9.86038	10.0311	12.049	9.95425	-2.0947	0.000513908	0.0600535
ENSMUSG00000095289	Gm22547	0	0	1.38033	0	0	0	0.460109	0	-0.460109	0.516083	0.954932
ENSMUSG00000095377	Olfr91	1.47807	0	0	0	0	0	0.492689	0	-0.492689	0.558745	0.954932
ENSMUSG00000030724	Cd19	2.19267	0	2.53849	0	0	0	1.57705	0	-1.57705	0.165355	0.954932
ENSMUSG00000083404	Gm13019	0	0	0	1.53272	0	0	0	0.510908	0.510908	1	1
ENSMUSG00000023495	Pcbp4	9.58325	10.3095	8.76649	9.27492	8.72031	9.19927	9.55308	9.06484	-0.488242	0.501177	0.954932
ENSMUSG00000082488	1700119I11Rik	1.47807	0	0	0	0	0	0.492689	0	-0.492689	0.558745	0.954932
ENSMUSG00000035697	Hmha1	3.75491	1.70144	1.38033	0.705851	0	2.56563	2.27889	1.09049	-1.1884	0.582456	0.964168
ENSMUSG00000032239	Rp9	8.74678	8.6097	8.30032	8.95908	8.48406	8.38468	8.55227	8.60927	0.057007	0.96187	1
ENSMUSG00000026466	Tor1aip1	7.79723	8.64259	8.47949	8.28311	8.42541	8.23637	8.30643	8.31496	0.00852955	0.966853	1
ENSMUSG00000063488	Zkscan7	2.19267	1.70144	2.07264	3.55198	2.40027	3.49666	1.98892	3.14964	1.16072	0.650674	0.967509
ENSMUSG00000052295	8030423F21Rik	2.19267	0	0	0	2.11374	0	0.730889	0.70458	-0.026309	1	1
ENSMUSG00000103815	Gm19194	3.93414	4.06745	0	0	0	0	2.6672	0	-2.6672	0.0330585	0.605266
ENSMUSG00000069516	Lyz2	3.31161	2.46061	2.07264	1.17773	1.94586	0	2.61495	1.0412	-1.57376	0.478792	0.954932
ENSMUSG00000042066	Tmcc2	8.36448	8.4973	7.55906	7.53849	7.34142	7.18016	8.14028	7.35336	-0.786919	0.411515	0.954932
ENSMUSG00000073051	Gm14812	2.19267	2.46061	2.07264	0	0	0	2.24197	0	-2.24197	0.139572	0.93639
ENSMUSG00000031974	Abcb10	9.15647	2.46061	8.20947	6.80832	6.81673	6.93854	6.60885	6.85453	0.245675	0.134175	0.933919
ENSMUSG00000073557	Ppp1r12b	6.31421	7.65428	8.24802	8.02799	7.56797	7.70108	7.4055	7.76568	0.360179	0.943238	1
ENSMUSG00000032788	Pdxk	5.62103	4.80875	6.47865	7.06104	6.3958	6.79483	5.63614	6.75056	1.11441	0.551933	0.954932
ENSMUSG00000108401	RP24-200F21.1	0	1.70144	0	0.705851	0	0	0.567147	0.235284	-0.331863	0.960275	1
ENSMUSG00000035235	Trim13	2.6684	6.93807	5.66396	7.78545	7.64538	6.47034	5.09014	7.30039	2.21025	0.177932	0.954932
ENSMUSG00000032946	Rasgrp2	3.93414	2.95546	3.94762	3.95563	3.32675	3.70892	3.6124	3.66377	0.0513646	0.92998	1
ENSMUSG00000058542	Gm15590	4.23707	4.68789	5.66396	6.30847	6.18571	6.2675	4.86297	6.2539	1.39092	0.460841	0.954932
ENSMUSG00000103587	Gm38326	0	1.70144	4.55126	2.59666	3.25671	2.04649	2.08423	2.63329	0.549053	0.695737	0.991006
ENSMUSG00000048039	Isg20l2	8.36448	9.16258	8.64463	7.60079	7.91349	8.03214	8.7239	7.84881	-0.875088	0.330218	0.954932
ENSMUSG00000042359	Osbpl6	9.10594	8.25292	8.14556	8.99342	8.85232	8.96627	8.50147	8.93734	0.435866	0.677316	0.981993
ENSMUSG00000097115	1810019N24Rik	0	1.70144	0	2.43769	0.561151	0	0.567147	0.999614	0.432467	0.921186	1
ENSMUSG00000042506	Usp22	9.95433	9.15689	9.45127	8.95908	9.31225	9.31726	9.52083	9.1962	-0.324636	0.580415	0.964168
ENSMUSG00000042540	Acot5	1.47807	0	2.07264	0	0.964134	0.533348	1.18357	0.499161	-0.684407	0.640735	0.964168
ENSMUSG00000099417	1700028B04Rik	1.47807	1.70144	0	0.705851	1.53694	0	1.05984	0.747597	-0.312239	1	1
ENSMUSG00000097887	Gm26542	0	0	2.89008	4.71393	3.39354	5.03374	0.963359	4.3804	3.41704	0.184191	0.954932
ENSMUSG00000097331	F420014N23Rik	4.3676	4.68789	2.53849	5.34907	3.39354	3.84985	3.86466	4.19749	0.332827	0.890233	1
ENSMUSG00000067058	Rps15a-ps5	5.7701	6.8563	6.64966	5.13257	5.62923	4.95271	6.42535	5.23817	-1.18719	0.397044	0.954932
ENSMUSG00000037204	Atg101	9.6553	9.47718	9.73799	7.90803	8.23137	7.80284	9.62349	7.98075	-1.64275	0.0340659	0.615361
ENSMUSG00000097652	Mhrt	1.47807	0	0	0	0	0	0.492689	0	-0.492689	0.558745	0.954932
ENSMUSG00000063804	Lin28b	6.21365	7.87796	2.89008	5.78856	6.13781	5.30256	5.66056	5.74298	0.082413	0.623455	0.964168
ENSMUSG00000102359	Gm38351	2.6684	0	0	5.37124	3.25671	2.86036	0.889468	3.82944	2.93997	0.191166	0.954932
ENSMUSG00000104299	Gm9924	0	0	0	1.17773	0.561151	0	0	0.579628	0.579628	1	1
ENSMUSG00000022347	A1bg	1.47807	0	0	0	0	0	0.492689	0	-0.492689	0.558745	0.954932
ENSMUSG00000103525	Gm37262	1.47807	0	4.82047	2.87008	0	0.533348	2.09951	1.13448	-0.965035	0.280427	0.954932
ENSMUSG00000086144	Gm11379	4.3676	0	0	0	0	0	1.45587	0	-1.45587	0.0558533	0.730044
ENSMUSG00000087125	A230108P19Rik	0	4.06745	1.38033	2.25901	1.53694	0	1.81593	1.26532	-0.550608	0.647663	0.966733
ENSMUSG00000105534	Gm42435	1.47807	0	0	1.53272	0	0	0.492689	0.510908	0.0182196	1	1
ENSMUSG00000029703	Lrwd1	6.91463	6.79909	6.37098	6.00249	6.38763	6.225	6.6949	6.20504	-0.48986	0.689775	0.988116
ENSMUSG00000067825	Pex26	7.22127	6.64529	7.41741	6.681	6.91094	6.8904	7.09466	6.82744	-0.267211	0.722135	1
ENSMUSG00000106678	Gm43457	1.47807	3.61604	3.40866	6.12496	5.76155	5.33489	2.83426	5.74047	2.90621	0.124309	0.921531
ENSMUSG00000003955	Fam162a	12.1263	12.0853	11.9668	11.8789	12.1821	12.1131	12.0595	12.058	-0.00144632	0.993727	1
ENSMUSG00000067399	Trim43c	0	1.70144	0	0	0	0.533348	0.567147	0.177783	-0.389364	0.943284	1
ENSMUSG00000086794	Gm11642	0	0	2.53849	0	0	0	0.846165	0	-0.846165	0.262792	0.954932
ENSMUSG00000025574	Tk1	6.17852	4.80875	5.04725	5.9738	5.51387	6.06071	5.34484	5.84946	0.504621	0.872367	1
ENSMUSG00000098039	Gm26925	1.47807	1.70144	0	0.705851	0.561151	0	1.05984	0.422334	-0.637502	0.772415	1
ENSMUSG00000100129	Gm29064	1.47807	0	0	0	0	0	0.492689	0	-0.492689	0.558745	0.954932
ENSMUSG00000097333	Zfp87	5.7701	4.06745	6.16076	5.80494	5.97288	6.35682	5.33277	6.04488	0.712107	0.862498	1
ENSMUSG00000097003	D930007P13Rik	1.47807	0	6.34276	1.53272	0	0	2.60694	0.510908	-2.09603	0.0116802	0.375473
ENSMUSG00000082319	Gm8822	3.55022	4.80875	5.24319	6.01662	6.02647	6.08943	4.53405	6.04417	1.51012	0.429843	0.954932
ENSMUSG00000103341	1700051O22Rik	0	0	0	0	0	0.533348	0	0.177783	0.177783	1	1
ENSMUSG00000105486	Gm3372	0	0	0	0.705851	0	0	0	0.235284	0.235284	1	1
ENSMUSG00000085793	Lin52	5.56771	3.32323	7.52178	6.78374	7.57518	7.03025	5.47091	7.12972	1.65882	0.638447	0.964168
ENSMUSG00000045545	Krt14	3.31161	2.46061	2.89008	0	0	0	2.88743	0	-2.88743	0.056044	0.730044
ENSMUSG00000028600	Podn	9.15195	9.6489	9.6136	6.63594	4.86053	6.60238	9.47149	6.03295	-3.43854	0.000188749	0.0300826
ENSMUSG00000070520	Ndnl2	6.63251	7.38945	7.8868	7.08136	7.41159	7.63445	7.30292	7.3758	0.0728751	1	1
ENSMUSG00000029434	Vps33a	6.21365	5.21086	6.78166	6.40832	6.16674	6.65456	6.06872	6.40987	0.341151	0.991518	1
ENSMUSG00000001313	Rnd2	10.7231	10.3648	12.197	9.66528	9.81694	9.61836	11.095	9.70019	-1.39476	0.00393412	0.207782
ENSMUSG00000009246	Trpm5	6.49646	5.52498	6.88312	1.17773	1.27878	3.43833	6.30152	1.96495	-4.33657	0.0140249	0.413081
ENSMUSG00000105717	Gm43465	0	1.70144	0	1.53272	0	3.1781	0.567147	1.57027	1.00313	0.61229	0.964168
ENSMUSG00000084910	C630043F03Rik	2.6684	7.48324	5.24319	7.33361	6.54282	7.44005	5.13161	7.1055	1.97389	0.350482	0.954932
ENSMUSG00000065057	Gm25703	0	0	0	0.705851	0	0	0	0.235284	0.235284	1	1
ENSMUSG00000100813	Gm28874	4.3676	3.32323	2.53849	1.17773	1.53694	0	3.40977	0.904891	-2.50488	0.185899	0.954932
ENSMUSG00000025933	Tmem14a	9.21833	6.79909	6.02527	6.4296	7.34985	6.66095	7.34757	6.81347	-0.534099	0.257659	0.954932
ENSMUSG00000085123	Rubie	0	0	0	3.47219	3.02356	0.92187	0	2.47254	2.47254	0.212125	0.954932
ENSMUSG00000037801	Iqch	4.3676	4.41077	3.40866	5.63213	5.5288	5.58391	4.06234	5.58161	1.51927	0.406793	0.954932
ENSMUSG00000019867	Gje1	1.47807	0	0	0	0	0	0.492689	0	-0.492689	0.558745	0.954932
ENSMUSG00000106970	Gm43377	2.19267	0	0	0	0	0	0.730889	0	-0.730889	0.376981	0.954932
ENSMUSG00000063524	Eno1	10.4687	9.23985	10.2156	9.64154	9.16469	9.71058	9.97471	9.5056	-0.46911	0.343998	0.954932
ENSMUSG00000026200	Glb1l	4.7963	2.95546	5.04725	3.6276	4.71142	4.40107	4.26634	4.2467	-0.0196413	0.815196	1
ENSMUSG00000022185	Acin1	10.0882	9.8664	8.58565	9.48517	9.27176	9.28452	9.5134	9.34715	-0.166249	0.726364	1
ENSMUSG00000002308	Cd320	7.38435	6.70879	7.94428	7.10139	7.25873	7.01537	7.34581	7.12516	-0.220645	0.675934	0.981116
ENSMUSG00000084362	2610024D14Rik	0	0	0	0.705851	0	2.04649	0	0.917446	0.917446	0.720539	1
ENSMUSG00000092518	Fam71e2	0	4.06745	3.61152	0	0	0.533348	2.55966	0.177783	-2.38187	0.0777584	0.81219
ENSMUSG00000035845	Alg12	2.19267	2.46061	5.11556	5.2084	5.97288	5.11046	3.25628	5.43058	2.1743	0.450056	0.954932
ENSMUSG00000093859	Gm7882	0	1.70144	3.17255	1.17773	0	0.533348	1.62466	0.570361	-1.0543	0.392772	0.954932
ENSMUSG00000091896	Ube2d2a	11.8922	11.8264	11.6018	10.1454	10.5147	10.2983	11.7735	10.3195	-1.45401	0.0157109	0.437072
ENSMUSG00000039385	Cdh6	3.02556	1.70144	0	0	0	2.04649	1.57567	0.682163	-0.893505	0.677494	0.981993
ENSMUSG00000074506	Gm10705	2.19267	2.95546	3.78933	3.76788	3.57716	4.0186	2.97915	3.78788	0.808728	0.841643	1
ENSMUSG00000028019	Pdgfc	7.2554	8.44231	7.80642	7.01251	8.10254	7.73782	7.83471	7.61762	-0.217087	0.863513	1
ENSMUSG00000000706	Btn1a1	3.75491	0	6.55443	0	0	0.533348	3.43645	0.177783	-3.25867	0.00211125	0.149395
ENSMUSG00000051390	Zbtb22	5.7221	3.61604	3.40866	5.10637	4.73737	4.9734	4.24894	4.93905	0.690111	0.951962	1
ENSMUSG00000025037	Maoa	8.48442	6.73952	7.83709	5.95924	6.17626	5.95025	7.68701	6.02859	-1.65843	0.0890205	0.845579
ENSMUSG00000082778	Gm15191	0	0	1.38033	3.20232	0.561151	2.94659	0.460109	2.23669	1.77658	0.453633	0.954932
ENSMUSG00000074978	Actg-ps1	0	1.70144	0	1.17773	1.27878	0	0.567147	0.818838	0.251691	1	1
ENSMUSG00000039059	Hrh3	2.19267	1.70144	2.07264	0	0	0	1.98892	0	-1.98892	0.170979	0.954932
ENSMUSG00000047046	1700031F10Rik	0	0	1.38033	0	0	0	0.460109	0	-0.460109	0.516083	0.954932
ENSMUSG00000050272	Dscam	2.19267	0	3.40866	2.59666	0.964134	3.60669	1.86711	2.38916	0.522051	1	1
ENSMUSG00000095318	Gm8024	0	0	0	0	0	0.533348	0	0.177783	0.177783	1	1
ENSMUSG00000024411	Aqp4	7.16852	7.68619	7.31944	8.53706	8.89473	8.24916	7.39138	8.56031	1.16893	0.186379	0.954932
ENSMUSG00000006007	Pdc	1.47807	0	1.38033	0	1.27878	0.92187	0.952798	0.73355	-0.219248	0.951772	1
ENSMUSG00000083213	Gm14875	0	1.70144	3.94762	0	0	0	1.88302	0	-1.88302	0.0638816	0.763417
ENSMUSG00000023013	Aqp2	3.55022	0	5.75243	0	0	0	3.10088	0	-3.10088	0.00365547	0.200446
ENSMUSG00000068762	Gstm6	0	9.07492	2.07264	2.73984	5.43678	6.59573	3.71585	4.92412	1.20827	0.292058	0.954932
ENSMUSG00000020694	Tlk2	10.0546	7.60506	9.63993	9.44263	9.3025	9.65803	9.09988	9.46772	0.367845	0.896461	1
ENSMUSG00000102467	Gm37167	0	0	0	0.705851	0.561151	0.533348	0	0.600117	0.600117	1	1
ENSMUSG00000027401	Tgm3	2.6684	1.70144	2.07264	2.98953	3.32675	0	2.14749	2.10543	-0.0420666	0.962921	1
ENSMUSG00000038058	Nod1	2.19267	2.46061	1.38033	3.76788	5.62923	3.60669	2.0112	4.3346	2.3234	0.192555	0.954932
ENSMUSG00000044156	Hepacam2	1.47807	2.95546	1.38033	2.98953	5.26904	3.80439	1.93795	4.02099	2.08304	0.266644	0.954932
ENSMUSG00000032604	Qars	8.4406	9.01964	7.36224	8.59236	8.4294	8.83395	8.27416	8.61857	0.344407	0.715775	1
ENSMUSG00000085527	Gm15535	5.26682	4.92026	2.07264	3.09985	2.84414	2.67071	4.08657	2.87157	-1.21501	0.394481	0.954932
ENSMUSG00000022443	Myh9	7.11377	7.7174	7.40381	8.021	7.70905	7.4138	7.41166	7.71462	0.302957	0.783357	1
ENSMUSG00000020437	Myo1g	3.31161	3.85933	3.40866	4.67881	3.1831	3.75745	3.52653	3.87312	0.346585	0.884086	1
ENSMUSG00000034482	Ly6g5c	0	0	1.38033	0	0	0	0.460109	0	-0.460109	0.516083	0.954932
ENSMUSG00000018340	Anxa6	9.62626	8.75967	9.80417	8.52722	8.33696	8.49074	9.3967	8.45164	-0.945057	0.145992	0.947294
ENSMUSG00000020715	Ern1	7.11377	8.02242	7.37623	6.9912	7.45523	6.79483	7.50414	7.08042	-0.423721	0.701054	0.993469
ENSMUSG00000106793	AL589742.2	2.6684	1.70144	2.07264	0.705851	0.561151	0.533348	2.14749	0.600117	-1.54738	0.39969	0.954932
ENSMUSG00000074829	2010315B03Rik	9.84373	9.27174	8.55523	7.28189	8.00444	8.26812	9.22356	7.85149	-1.37208	0.0980317	0.864571
ENSMUSG00000103442	Pcdha1	0	1.70144	1.38033	0	0	0	1.02726	0	-1.02726	0.394777	0.954932
ENSMUSG00000003134	Tbc1d8	7.53085	7.24699	6.25463	8.42231	8.28293	8.77772	7.01082	8.49432	1.4835	0.121223	0.912981
ENSMUSG00000049823	Zbtb12	4.3676	5.21086	3.61152	2.59666	3.1831	2.86036	4.39666	2.88004	-1.51662	0.437567	0.954932
ENSMUSG00000037816	Fbxw17	8.85089	6.64529	5.11556	5.66839	5.78662	6.33301	6.87058	5.92934	-0.941243	0.153779	0.954932
ENSMUSG00000036749	Pramel5	2.19267	1.70144	0	0	0	0	1.29804	0	-1.29804	0.292098	0.954932
ENSMUSG00000104917	Gm43289	0	0	3.61152	4.81443	4.35708	3.70892	1.20384	4.29348	3.08964	0.37171	0.954932
ENSMUSG00000015484	Fam163a	2.19267	2.95546	2.07264	0	0	0	2.40692	0	-2.40692	0.114902	0.896025
ENSMUSG00000092615	Olfr762-ps1	0	1.70144	0	0	0	0	0.567147	0	-0.567147	0.641663	0.964168
ENSMUSG00000001763	Tspan33	3.75491	4.06745	6.50436	5.15829	5.46811	4.7031	4.77557	5.10983	0.33426	0.763847	1
ENSMUSG00000106271	Gm43752	0	0	0	0.705851	0	0	0	0.235284	0.235284	1	1
ENSMUSG00000105789	Gm42997	4.88616	5.89624	2.53849	3.83322	0.964134	3.10498	4.4403	2.63411	-1.80619	0.344817	0.954932
ENSMUSG00000021702	Thbs4	3.31161	0	2.07264	2.98953	2.11374	1.88116	1.79475	2.32814	0.533394	0.97193	1
ENSMUSG00000059832	Kprp	0	0	1.38033	0	0	0	0.460109	0	-0.460109	0.516083	0.954932
ENSMUSG00000033323	Ctdp1	6.06766	5.12035	6.80253	7.38898	7.68259	7.59827	5.99684	7.55661	1.55977	0.268533	0.954932
ENSMUSG00000046486	Olfr231	1.47807	0	0	0	0	0	0.492689	0	-0.492689	0.558745	0.954932
ENSMUSG00000025036	Sfxn2	8.01206	8.07156	6.25463	6.76711	6.40392	6.63521	7.44608	6.60208	-0.844	0.390733	0.954932
ENSMUSG00000040467	4921522P10Rik	2.19267	6.76962	2.07264	0	3.68775	3.24769	3.67831	2.31181	-1.3665	0.327592	0.954932
ENSMUSG00000042680	Garem	7.42988	6.4731	7.06686	7.8851	7.61771	7.64416	6.98995	7.71566	0.725706	0.582052	0.964168
ENSMUSG00000085077	1700049E15Rik	1.47807	0	0	0	0	0	0.492689	0	-0.492689	0.558745	0.954932
ENSMUSG00000024274	Zscan30	0	3.85933	2.07264	3.6276	3.97626	5.14734	1.97732	4.2504	2.27308	0.370748	0.954932
ENSMUSG00000105478	Gm43285	1.47807	0	1.38033	3.69944	4.57419	1.6944	0.952798	3.32268	2.36988	0.24256	0.954932
ENSMUSG00000002307	Daxx	7.88703	6.99012	7.49639	6.66314	6.21371	6.96976	7.45785	6.61554	-0.842308	0.404792	0.954932
ENSMUSG00000002767	Mrpl2	6.6063	7.33011	10.158	7.29355	6.74819	6.74155	8.03148	6.92776	-1.10371	0.0160067	0.442416
ENSMUSG00000020109	Dnajb12	5.7701	7.48324	7.8868	6.4296	7.02066	6.06071	7.04671	6.50366	-0.543056	0.494298	0.954932
ENSMUSG00000038079	Tmem237	7.82021	8.0472	8.58565	8.11595	8.2939	7.7707	8.15102	8.06018	-0.0908355	0.82977	1
ENSMUSG00000096743	Vmn2r32	0	1.70144	0	0	0	0	0.567147	0	-0.567147	0.641663	0.964168
ENSMUSG00000087467	Gm13601	1.47807	0	0	0	0	0	0.492689	0	-0.492689	0.558745	0.954932
ENSMUSG00000001642	Akr1b3	4.59781	7.63806	6.25463	6.51172	6.76721	7.04987	6.1635	6.77627	0.612763	0.823415	1
ENSMUSG00000102357	Gm38348	2.19267	0	4.22002	1.53272	2.63921	0.533348	2.13756	1.56843	-0.569136	0.473019	0.954932
ENSMUSG00000022243	Slc45a2	2.19267	1.70144	2.89008	0	0	0	2.2614	0	-2.2614	0.110886	0.894473
ENSMUSG00000091569	Gm8232	0	4.92026	0	0.705851	0	0	1.64009	0.235284	-1.4048	0.09329	0.852324
ENSMUSG00000087968	Gm25395	0	0	0	3.20232	4.6027	2.45229	0	3.4191	3.4191	0.0783866	0.812912
ENSMUSG00000036940	Kdm1a	10.6319	9.93107	10.4202	10.586	10.3019	10.3437	10.3277	10.4105	0.08284	1	1
ENSMUSG00000072460	Atp5l-ps1	3.55022	3.32323	3.78933	5.73828	5.81126	5.71253	3.55426	5.75402	2.19976	0.220241	0.954932
ENSMUSG00000105000	Gm43616	0	1.70144	0	0	0	0	0.567147	0	-0.567147	0.641663	0.964168
ENSMUSG00000092168	Gm9075	4.09354	0	0	0	0	0	1.36451	0	-1.36451	0.077407	0.810706
ENSMUSG00000024347	Psd2	1.47807	0	2.07264	0	4.21657	3.89393	1.18357	2.7035	1.51993	0.384936	0.954932
ENSMUSG00000043747	1520401A03Rik	3.93414	2.95546	6.39866	3.47219	2.74531	2.86036	4.42942	3.02595	-1.40346	0.187768	0.954932
ENSMUSG00000036596	Cpz	8.21643	4.41077	4.82047	7.32228	7.21323	7.09776	5.81589	7.21109	1.3952	0.838797	1
ENSMUSG00000027870	Hao2	0	2.46061	0	0	0	0	0.820205	0	-0.820205	0.426873	0.954932
ENSMUSG00000007610	Gtpbp3	4.48729	2.95546	5.6176	5.55676	5.76155	4.95271	4.35345	5.42367	1.07022	0.794308	1
ENSMUSG00000089562	Gm24666	0	0	0	0	0	0.533348	0	0.177783	0.177783	1	1
ENSMUSG00000095298	Gm12407	0	0	0	2.59666	0	0	0	0.865554	0.865554	0.639198	0.964168
ENSMUSG00000045205	Dpy19l4	10.0834	10.5277	9.33789	9.94844	9.94354	10.1085	9.983	10.0002	0.0171679	0.974558	1
ENSMUSG00000104513	Gm29813	0	0	0	0	0.561151	0	0	0.18705	0.18705	1	1
ENSMUSG00000100302	Gm29670	0	2.46061	3.17255	2.05503	0.964134	3.65871	1.87772	2.22596	0.348239	1	1
ENSMUSG00000107455	RP24-204J8.6	1.47807	0	3.94762	2.98953	0.561151	0.92187	1.80856	1.49085	-0.31771	0.583447	0.964168
ENSMUSG00000074146	4930579C12Rik	2.19267	0	2.53849	1.17773	0	0	1.57705	0.392578	-1.18448	0.381285	0.954932
ENSMUSG00000097415	AU020206	9.78653	10.543	9.1015	7.00544	6.54282	7.58825	9.81035	7.0455	-2.76485	0.000895461	0.0875114
ENSMUSG00000086429	Gt(ROSA)26Sor	12.4166	13.3364	13.4584	10.9394	11.6532	11.4259	13.0705	11.3395	-1.73097	0.00123362	0.106271
ENSMUSG00000040852	Plekhh2	7.77388	6.35898	5.95244	7.73933	7.24523	7.45116	6.6951	7.47857	0.783475	0.644069	0.965285
ENSMUSG00000079604	Gm13219	2.6684	2.46061	2.07264	0	0.561151	0.533348	2.40055	0.364833	-2.03572	0.284088	0.954932
ENSMUSG00000108701	RP23-26J4.3	2.6684	0	5.41566	5.25683	4.86053	5.39747	2.69469	5.17161	2.47692	0.672074	0.979215
ENSMUSG00000081360	Gm11718	0	1.70144	0	0	0	0	0.567147	0	-0.567147	0.641663	0.964168
ENSMUSG00000073125	Xlr3b	8.43317	4.92026	3.78933	6.83248	7.94723	7.50544	5.71425	7.42838	1.71413	0.713706	0.999974
ENSMUSG00000036661	Dennd3	6.70837	6.19125	6.78166	6.59884	7.2407	7.11183	6.56043	6.98379	0.423365	0.789628	1
ENSMUSG00000018736	Ndel1	9.03404	9.71612	9.26457	8.80679	9.04643	8.71768	9.33824	8.85696	-0.48128	0.533007	0.954932
ENSMUSG00000024130	Abca3	3.31161	2.95546	5.46886	5.59494	5.87108	5.93978	3.91198	5.80193	1.88995	0.46929	0.954932
ENSMUSG00000084461	Gm22958	0	0	0	0	0	0.533348	0	0.177783	0.177783	1	1
ENSMUSG00000054304	D130007C19Rik	3.93414	5.37645	4.64669	5.18356	5.93974	4.75181	4.65243	5.2917	0.639277	0.73535	1
ENSMUSG00000099372	Gm28509	0	0	1.38033	0	0	0	0.460109	0	-0.460109	0.516083	0.954932
ENSMUSG00000045109	Krtap4-7	0	0	1.38033	0	0	0	0.460109	0	-0.460109	0.516083	0.954932
ENSMUSG00000034308	Sdr42e1	3.31161	2.95546	7.24515	4.3171	2.74531	4.09611	4.50407	3.71951	-0.784565	0.168888	0.954932
ENSMUSG00000032513	Gorasp1	5.1983	6.00142	6.78166	5.91466	5.26904	5.70017	5.99379	5.62796	-0.365835	0.665608	0.974874
ENSMUSG00000107914	RP23-441J16.8	0	0	1.38033	0	0	0	0.460109	0	-0.460109	0.516083	0.954932
ENSMUSG00000066097	Cyp2j11	2.6684	0	1.38033	1.17773	0	2.04649	1.34958	1.07474	-0.274836	0.837417	1
ENSMUSG00000087226	Gm14015	2.19267	0	0	0	0	0	0.730889	0	-0.730889	0.376981	0.954932
ENSMUSG00000028081	Rps3a1	13.2684	13.6825	13.5343	12.6107	12.9714	12.7123	13.4951	12.7648	-0.730271	0.160834	0.954932
ENSMUSG00000047657	Crry-ps	0	0	0	2.05503	0.964134	1.88116	0	1.63344	1.63344	0.525622	0.954932
ENSMUSG00000103996	4833421G17Rik	6.1425	5.65963	4.09024	3.55198	3.79046	3.75745	5.29746	3.69996	-1.59749	0.317902	0.954932
ENSMUSG00000103907	Gm37498	0	2.46061	0	0	0	0	0.820205	0	-0.820205	0.426873	0.954932
ENSMUSG00000104009	Gm38337	0	0	0	0	0	1.6944	0	0.5648	0.5648	0.86186	1
ENSMUSG00000074388	Gm5544	0	0	0	2.05503	2.74531	2.56563	0	2.45532	2.45532	0.287238	0.954932
ENSMUSG00000029848	Stra8	2.19267	4.2493	0	1.17773	3.51851	0	2.14732	1.56542	-0.581907	0.846411	1
ENSMUSG00000025652	Tmem89	1.47807	0	1.38033	0	2.74531	1.6944	0.952798	1.4799	0.527106	0.902135	1
ENSMUSG00000021604	Irx4	1.47807	1.70144	2.89008	0	0	0	2.02319	0	-2.02319	0.135485	0.933919
ENSMUSG00000081381	Gm5752	1.47807	0	0	0	0	0	0.492689	0	-0.492689	0.558745	0.954932
ENSMUSG00000079450	Cldn34c1	7.16852	4.2493	0	4.7817	5.03804	4.13336	3.80594	4.65103	0.845091	0.47644	0.954932
ENSMUSG00000041895	Wipi1	9.02418	7.8917	8.48595	8.021	7.30718	7.99721	8.46728	7.77513	-0.69215	0.356552	0.954932
ENSMUSG00000105002	mmu-mir-6375	0	0	1.38033	0	0	0	0.460109	0	-0.460109	0.516083	0.954932
ENSMUSG00000071054	Safb	9.62952	9.95419	9.46115	9.68422	9.30684	9.55971	9.68162	9.51693	-0.164691	0.827156	1
ENSMUSG00000021699	Pde4d	7.54472	5.94979	6.60283	6.21351	6.96684	7.14412	6.69911	6.77482	0.0757095	0.921	1
ENSMUSG00000038204	Asb10	1.47807	1.70144	2.07264	0.705851	0.964134	0	1.75071	0.556661	-1.19405	0.554353	0.954932
ENSMUSG00000042042	Csgalnact2	5.26682	7.4087	9.67714	6.77545	7.61771	6.72944	7.45089	7.04087	-0.410019	0.107873	0.894473
ENSMUSG00000081420	Olfr29-ps1	1.47807	2.46061	0	0	0	0	1.31289	0	-1.31289	0.302321	0.954932
ENSMUSG00000104753	Gm43253	2.19267	0	0	1.81739	0	0	0.730889	0.605796	-0.125094	0.943994	1
ENSMUSG00000032079	Apoa5	1.47807	2.46061	0	0	0	0	1.31289	0	-1.31289	0.302321	0.954932
ENSMUSG00000095524	Gm15682	4.3676	3.32323	2.53849	3.38772	3.79046	3.55272	3.40977	3.57697	0.167195	1	1
ENSMUSG00000035781	R3hdm4	8.07073	8.26354	7.65399	7.46825	7.54612	7.99468	7.99608	7.66968	-0.326402	0.753043	1
ENSMUSG00000095296	Gm8906	0	0	1.38033	0	0	0	0.460109	0	-0.460109	0.516083	0.954932
ENSMUSG00000092183	4930515G01Rik	1.47807	6.27755	2.53849	2.05503	2.40027	3.10498	3.43137	2.52009	-0.911277	0.344843	0.954932
ENSMUSG00000035293	G2e3	7.55845	7.94542	8.51153	9.09848	9.24035	8.91104	8.00513	9.08329	1.07816	0.22798	0.954932
ENSMUSG00000055762	Eef1d	10.902	10.2142	10.7969	9.04949	8.96504	8.87163	10.6377	8.96205	-1.67566	0.00886213	0.320531
ENSMUSG00000086108	Gm5602	0	0	1.38033	0	3.32675	0	0.460109	1.10892	0.648807	0.679696	0.983386
ENSMUSG00000101155	Sly	0	1.70144	0	0	0	0	0.567147	0	-0.567147	0.641663	0.964168
ENSMUSG00000082551	Gm15065	0	0	0	0.705851	0	0.533348	0	0.413066	0.413066	1	1
ENSMUSG00000083512	Gm12749	2.19267	1.70144	2.07264	3.38772	1.53694	1.88116	1.98892	2.26861	0.27969	0.958503	1
ENSMUSG00000038126	Mphosph9	10.973	10.8949	11.5801	11.7241	11.5439	11.4042	11.1493	11.5574	0.408084	0.586941	0.964168
ENSMUSG00000035129	Gm6781	1.47807	0	0	2.59666	3.79046	1.88116	0.492689	2.75609	2.26341	0.334446	0.954932
ENSMUSG00000020580	Rock2	10.43	9.71225	10.2672	11.2798	11.1157	11.1451	10.1365	11.1802	1.04371	0.106575	0.89339
ENSMUSG00000046082	Tmem174	2.19267	0	1.38033	0	0	0	1.191	0	-1.191	0.274674	0.954932
ENSMUSG00000074284	Gm10658	2.6684	1.70144	0	3.47219	3.51851	0.92187	1.45661	2.63752	1.18091	0.647947	0.966766
ENSMUSG00000106513	AC132147.1	0	0	2.89008	0	0	0	0.963359	0	-0.963359	0.203907	0.954932
ENSMUSG00000032231	Anxa2	11.948	12.2181	12.6445	10.9174	11.074	11.2209	12.2702	11.0708	-1.19947	0.0246555	0.537768
ENSMUSG00000056035	Cyp3a11	3.31161	2.46061	2.53849	0	0	0	2.77024	0	-2.77024	0.0659194	0.766464
ENSMUSG00000092556	Olfr755-ps1	0	6.61246	1.38033	0	0	0	2.66426	0	-2.66426	0.00274372	0.175637
ENSMUSG00000069805	Fbp1	0	5.65963	2.89008	0	0	0	2.8499	0	-2.8499	0.0108367	0.3578
ENSMUSG00000039231	Suv39h1	6.43823	5.37645	4.09024	5.25683	5.43678	4.93172	5.30164	5.20845	-0.0931937	0.791512	1
ENSMUSG00000046974	BC053393	2.19267	0	0	0	0	0	0.730889	0	-0.730889	0.376981	0.954932
ENSMUSG00000105337	Gm43832	0	0	2.07264	1.53272	0.561151	0	0.690879	0.697959	0.00707952	0.912682	1
ENSMUSG00000044678	Ly6k	0	3.85933	0	4.01315	0	3.80439	1.28644	2.60585	1.31941	0.631334	0.964168
ENSMUSG00000032740	Ccdc88a	10.2786	9.79139	8.70685	10.2679	10.4996	10.0938	9.59226	10.2871	0.694846	0.357462	0.954932
ENSMUSG00000064137	Rhox8	2.6684	2.95546	0	0	0	0.92187	1.87462	0.30729	-1.56733	0.343727	0.954932
ENSMUSG00000018574	Acadvl	2.6684	0	2.07264	4.12174	1.53694	4.16967	1.58035	3.27612	1.69577	0.490511	0.954932
ENSMUSG00000106815	Gm43658	1.47807	1.70144	2.89008	5.55676	5.43678	4.62679	2.02319	5.20678	3.18358	0.111677	0.894473
ENSMUSG00000103258	Gm37518	0	0	2.53849	0	0	0	0.846165	0	-0.846165	0.262792	0.954932
ENSMUSG00000092597	Gm20486	0	0	0	2.25901	0	0	0	0.753004	0.753004	0.741521	1
ENSMUSG00000074872	Ctxn2	1.47807	1.70144	0	0	0.964134	0	1.05984	0.321378	-0.738458	0.763287	1
ENSMUSG00000027547	Sall4	2.19267	0	1.38033	0	4.35708	0	1.191	1.45236	0.261361	0.603325	0.964168
ENSMUSG00000020921	Tmem101	8.40304	6.23505	9.35918	7.22825	7.08269	7.53009	7.99909	7.28034	-0.718745	0.131323	0.932463
ENSMUSG00000048126	Col6a3	6.10556	2.46061	5.66396	3.76788	4.21657	4.93172	4.74338	4.30539	-0.437988	0.482903	0.954932
ENSMUSG00000094933	Mir683-2	0	1.70144	0	0	0	0	0.567147	0	-0.567147	0.641663	0.964168
ENSMUSG00000093402	Gm18588	0	0	0	1.81739	0.561151	0.533348	0	0.970629	0.970629	0.764505	1
ENSMUSG00000000171	Sdhd	10.5722	10.0025	9.66294	9.13132	9.48204	9.57587	10.0792	9.39641	-0.682802	0.298793	0.954932
ENSMUSG00000089683	4930570N18Rik	0	0	1.38033	4.06847	1.27878	2.45229	0.460109	2.59985	2.13974	0.322599	0.954932
ENSMUSG00000059883	Irak4	6.24796	3.32323	5.11556	5.28045	6.06796	6.19889	4.89558	5.8491	0.953516	0.806461	1
ENSMUSG00000095266	Gm5225	0	1.70144	1.38033	0	0	0	1.02726	0	-1.02726	0.394777	0.954932
ENSMUSG00000071295	Gm10323	1.47807	0	0	0	0	0	0.492689	0	-0.492689	0.558745	0.954932
ENSMUSG00000073747	Gm7534	1.47807	5.12035	0	0	0	3.75745	2.19947	1.25248	-0.946988	0.687326	0.986933
ENSMUSG00000092403	Gm20497	0	0	1.38033	0	0	0	0.460109	0	-0.460109	0.516083	0.954932
ENSMUSG00000092458	Gm18737	4.23707	0	1.38033	0	0	0	1.87246	0	-1.87246	0.055678	0.730044
ENSMUSG00000108442	RP23-473E20.3	3.75491	5.29603	4.90009	4.6059	3.74002	3.84985	4.65035	4.06526	-0.585086	0.699666	0.992782
ENSMUSG00000045404	Kcnk13	0	1.70144	1.38033	1.81739	0	0	1.02726	0.605796	-0.42146	0.959581	1
ENSMUSG00000052364	B630019K06Rik	2.19267	6.88408	6.92179	7.08806	5.72311	6.8904	5.33284	6.56719	1.23435	0.832043	1
ENSMUSG00000072432	Gm10358	0	2.46061	1.38033	0	0.561151	0.533348	1.28031	0.364833	-0.915481	0.599963	0.964168
ENSMUSG00000030523	Trpm1	4.70047	3.61604	2.07264	4.27068	2.26411	0.533348	3.46305	2.35605	-1.107	0.667715	0.976409
ENSMUSG00000106015	Gm42980	0	0	0	0	0	0.533348	0	0.177783	0.177783	1	1
ENSMUSG00000020553	Pctp	6.52471	8.13072	6.62644	4.93838	4.45415	5.44268	7.09396	4.94507	-2.14889	0.112935	0.894473
ENSMUSG00000075141	Olfr1160	0	1.70144	0	0	0	0	0.567147	0	-0.567147	0.641663	0.964168
ENSMUSG00000030393	Zik1	7.9509	9.5995	3.61152	7.53849	7.74786	7.66973	7.05397	7.65203	0.598059	0.610878	0.964168
ENSMUSG00000037236	Matr3	12.039	12.3689	12.8741	11.7378	12.3205	12.0206	12.4273	12.0263	-0.401031	0.381086	0.954932
ENSMUSG00000027332	Ivd	6.43823	7.44645	5.24319	7.40519	7.29413	7.23259	6.37596	7.31064	0.934681	0.495885	0.954932
ENSMUSG00000108455	RP23-365E22.1	0	1.70144	3.61152	0	0	2.32928	1.77099	0.776428	-0.994558	0.522929	0.954932
ENSMUSG00000081604	Gm11518	6.02872	6.64529	6.92179	6.95496	6.93356	6.87398	6.53193	6.92083	0.388901	0.833521	1
ENSMUSG00000081444	Gm15803	0	0	0	3.47219	0	0	0	1.1574	1.1574	0.393734	0.954932
ENSMUSG00000095261	Gm17391	0	0	0	0	0.561151	0.533348	0	0.364833	0.364833	1	1
ENSMUSG00000076731	Ighv8-12	0	0	1.38033	0	0	0	0.460109	0	-0.460109	0.516083	0.954932
ENSMUSG00000087137	4930509K18Rik	1.47807	0	1.38033	0	0	0	0.952798	0	-0.952798	0.364028	0.954932
ENSMUSG00000096647	Gm6223	0	2.46061	3.17255	1.17773	1.27878	2.04649	1.87772	1.501	-0.37672	0.691707	0.988832
ENSMUSG00000071179	Serpina16	1.47807	0	0	3.76788	0	1.47982	0.492689	1.74923	1.25654	0.482229	0.954932
ENSMUSG00000037062	Sh3glb1	10.1209	9.96398	10.5858	10.163	10.3838	10.3009	10.2236	10.2825	0.0589518	1	1
ENSMUSG00000020333	Acsl6	2.19267	3.32323	3.17255	3.89572	3.74002	1.47982	2.89615	3.03852	0.142372	0.936002	1
ENSMUSG00000048779	P2ry6	3.31161	0	2.53849	2.87008	3.57716	3.24769	1.95004	3.23164	1.28161	0.843648	1
ENSMUSG00000002014	Ssr4	10.7397	10.2547	10.4469	9.35913	9.13327	9.0851	10.4805	9.1925	-1.28796	0.0476976	0.690612
ENSMUSG00000017176	Nt5c3b	9.27349	5.72252	8.12913	6.61751	7.07762	6.52741	7.70838	6.74085	-0.967529	0.0916249	0.848737
ENSMUSG00000073803	4930544L04Rik	1.47807	0	0	0.705851	0	0	0.492689	0.235284	-0.257405	0.913858	1
ENSMUSG00000073154	9330158H04Rik	1.47807	3.61604	2.53849	0	0	0	2.5442	0	-2.5442	0.0800117	0.817543
ENSMUSG00000105272	Gm43071	1.47807	0	1.38033	5.55676	4.57419	5.14734	0.952798	5.09276	4.13996	0.04016	0.651416
ENSMUSG00000022435	Upk3a	1.47807	0	1.38033	0	0	0	0.952798	0	-0.952798	0.364028	0.954932
ENSMUSG00000106481	Trav15d-3	0	0	0	0	2.52468	0	0	0.84156	0.84156	0.645318	0.965645
ENSMUSG00000023052	Npff	1.47807	0	0	2.59666	0	1.22765	0.492689	1.27477	0.782082	0.831616	1
ENSMUSG00000038181	Chpf2	6.55242	0	5.18079	5.18356	4.88395	3.89393	3.91107	4.65381	0.742744	0.566263	0.957363
ENSMUSG00000072582	Ptrh2	8.862	7.15878	7.95364	8.07939	7.81641	7.87609	7.99147	7.92396	-0.0675127	0.710911	0.998486
ENSMUSG00000107955	RP23-446O17.5	1.47807	2.46061	0	2.73984	3.97626	2.32928	1.31289	3.01513	1.70223	0.47992	0.954932
ENSMUSG00000033964	Zbtb41	9.65211	9.50428	7.86712	8.76344	9.64683	9.12031	9.00784	9.17686	0.169026	0.889518	1
ENSMUSG00000103609	Gm37022	3.02556	1.70144	0	3.89572	0.964134	3.75745	1.57567	2.87243	1.29677	0.606695	0.964168
ENSMUSG00000037101	Ttc29	2.6684	1.70144	3.61152	1.17773	4.71142	2.76865	2.66045	2.88593	0.225481	0.865278	1
ENSMUSG00000026048	Ercc5	8.51995	7.82162	7.6073	9.71705	9.77292	9.6755	7.98296	9.72182	1.73887	0.0240477	0.533802
ENSMUSG00000074952	Olfr1308	0	0	1.38033	0	0	0	0.460109	0	-0.460109	0.516083	0.954932
ENSMUSG00000022048	Dpysl2	12.4752	12.6392	12.9853	10.4624	10.6848	10.4573	12.6999	10.5348	-2.16507	9.41955e-05	0.018049
ENSMUSG00000029375	Cxcl15	1.47807	0	1.38033	0	0	0	0.952798	0	-0.952798	0.364028	0.954932
ENSMUSG00000086320	Gm12840	0	0	0	0.705851	0	0	0	0.235284	0.235284	1	1
ENSMUSG00000045587	BC049730	0	0	4.82047	4.87773	5.37201	4.40107	1.60682	4.8836	3.27678	0.506421	0.954932
ENSMUSG00000023048	Prr13	10.1732	8.93587	9.83742	7.3944	6.93916	7.71343	9.64882	7.349	-2.29982	0.00246407	0.165796
ENSMUSG00000033983	Coil	4.3676	8.08359	8.0957	7.30511	7.17577	7.32403	6.84896	7.2683	0.419341	0.775642	1
ENSMUSG00000081811	Gm12713	3.55022	0	0	0	1.75584	1.22765	1.18341	0.994497	-0.188911	0.628458	0.964168
ENSMUSG00000027338	Prnd	0	0	0	0	0	0.533348	0	0.177783	0.177783	1	1
ENSMUSG00000107619	RP24-83C9.1	2.6684	5.59387	1.38033	0	0	0	3.2142	0	-3.2142	0.0118642	0.378513
ENSMUSG00000083743	Gm12421	0	2.95546	2.53849	2.43769	2.74531	2.76865	1.83132	2.65055	0.819235	0.938543	1
ENSMUSG00000008438	Adam21	0	3.32323	3.17255	3.09985	0	3.24769	2.16526	2.11584	-0.0494152	0.976467	1
ENSMUSG00000027317	Ppp1r14d	7.65108	6.91133	9.58377	7.14063	6.14752	6.91199	8.04873	6.73338	-1.31535	0.0431232	0.666077
ENSMUSG00000086820	Gm11465	0	0	0	0	0.561151	0	0	0.18705	0.18705	1	1
ENSMUSG00000052957	Gas1	11.4527	11.434	11.7919	10.5062	10.85	10.7444	11.5595	10.7002	-0.85933	0.125516	0.924031
ENSMUSG00000041058	Wwp1	7.2039	8.737	8.85906	9.48771	9.48874	9.31016	8.26665	9.42887	1.16222	0.194057	0.954932
ENSMUSG00000105634	Gm43367	1.47807	0	0	0	0.964134	0.92187	0.492689	0.628668	0.135979	1	1
ENSMUSG00000030854	Ptpn5	5.12636	5.59387	3.40866	4.12174	3.74002	4.86685	4.70963	4.24287	-0.466762	0.759095	1
ENSMUSG00000022026	Olfm4	1.47807	4.06745	0	0	0	1.47982	1.8485	0.493273	-1.35523	0.386738	0.954932
ENSMUSG00000107643	RP24-133O13.2	0	0	1.38033	0	0	0.92187	0.460109	0.30729	-0.152819	1	1
ENSMUSG00000033703	Fuk	7.2554	6.05127	4.55126	6.34253	6.48273	6.59573	5.95264	6.47366	0.52102	0.941675	1
ENSMUSG00000064365	mt-Ts2	3.02556	2.95546	4.22002	2.05503	0.964134	1.47982	3.40035	1.49966	-1.90068	0.291405	0.954932
ENSMUSG00000083708	Gm13123	0	0	0	0	0	0.533348	0	0.177783	0.177783	1	1
ENSMUSG00000108071	RP23-114F22.2	2.19267	1.70144	0	0.705851	1.94586	0	1.29804	0.883904	-0.414133	0.916262	1
ENSMUSG00000030775	Trat1	2.6684	0	0	0	4.1792	0.533348	0.889468	1.57085	0.681381	0.649653	0.967224
ENSMUSG00000102114	BC048559	1.47807	0	0	0	0	0	0.492689	0	-0.492689	0.558745	0.954932
ENSMUSG00000106339	Gm43489	1.47807	0	0	0	3.63351	0	0.492689	1.21117	0.718482	0.571166	0.960448
ENSMUSG00000025328	Padi3	6.06766	3.61604	1.38033	0	0.561151	2.94659	3.68801	1.16925	-2.51876	0.127955	0.931715
ENSMUSG00000050677	Ccdc96	0	3.85933	6.73899	3.55198	4.92968	1.6944	3.53277	3.39202	-0.14075	0.322271	0.954932
ENSMUSG00000082253	Gm14639	1.47807	0	0	0	0	0.92187	0.492689	0.30729	-0.185399	1	1
ENSMUSG00000072889	Nfxl1	5.33223	6.70879	8.51785	7.8421	8.69901	8.44333	6.85296	8.32815	1.47519	0.389494	0.954932
ENSMUSG00000032087	Dscaml1	4.3676	5.59387	3.17255	5.72112	5.05876	4.72766	4.37801	5.16918	0.791174	0.738319	1
ENSMUSG00000053640	Gm9915	0	0	1.38033	0	0	0	0.460109	0	-0.460109	0.516083	0.954932
ENSMUSG00000041653	Pnpla3	7.90864	5.02377	9.21483	6.71606	5.30419	6.58904	7.38241	6.2031	-1.17932	0.0426192	0.663102
ENSMUSG00000053263	Gm12592	0	0	1.38033	0	3.1831	0	0.460109	1.06103	0.600925	0.728076	1
ENSMUSG00000020607	Fam84a	6.70837	5.94979	2.07264	5.34907	5.37201	6.225	4.91027	5.64869	0.738427	0.956797	1
ENSMUSG00000105329	mmu-mir-7215	0	0	1.38033	0	0.561151	0	0.460109	0.18705	-0.273059	0.872307	1
ENSMUSG00000107775	RP23-111G16.5	0	0	1.38033	0	0	0	0.460109	0	-0.460109	0.516083	0.954932
ENSMUSG00000084127	Gm13169	0	0	1.38033	2.73984	2.52468	0.92187	0.460109	2.06213	1.60202	0.585828	0.964168
ENSMUSG00000049881	2810025M15Rik	6.63251	6.61246	8.71788	6.96956	7.41962	7.15322	7.32095	7.1808	-0.140145	0.497233	0.954932
ENSMUSG00000042428	Mgat3	4.48729	5.21086	5.18079	6.31991	6.01591	5.9914	4.95965	6.10908	1.14943	0.49889	0.954932
ENSMUSG00000065968	Ifitm7	2.6684	0	4.09024	1.81739	0.561151	2.76865	2.25288	1.71573	-0.537152	0.529166	0.954932
ENSMUSG00000091649	Phf11b	0	0	1.38033	3.89572	0	4.8888	0.460109	2.92817	2.46807	0.128974	0.932463
ENSMUSG00000097875	Gm26704	0	0	6.02527	3.6276	3.1831	2.67071	2.00842	3.16047	1.15204	0.3726	0.954932
ENSMUSG00000091305	Gm17100	0	0	0	2.05503	0	0	0	0.685011	0.685011	0.806447	1
ENSMUSG00000058923	Vmn1r6	0	0	0	0	1.27878	0	0	0.42626	0.42626	0.99931	1
ENSMUSG00000006519	Cyba	9.75408	7.33011	6.60283	8.61344	8.66054	8.44888	7.89568	8.57429	0.678611	1	1
ENSMUSG00000032411	Tfdp2	9.70245	7.82162	10.4845	9.49151	9.34426	9.46701	9.3362	9.43426	0.0980572	0.50344	0.954932
ENSMUSG00000073574	Grxcr2	2.19267	4.2493	2.89008	3.76788	2.52468	3.24769	3.11068	3.18008	0.0694009	0.994199	1
ENSMUSG00000067541	A630073D07Rik	0	0	1.38033	0	0	0	0.460109	0	-0.460109	0.516083	0.954932
ENSMUSG00000022125	Cln5	2.6684	8.26354	9.38016	7.37259	7.82853	7.46948	6.7707	7.55687	0.786169	0.328619	0.954932
ENSMUSG00000042525	4933428M09Rik	0	1.70144	0	0	0	0	0.567147	0	-0.567147	0.641663	0.964168
ENSMUSG00000101061	Platr1	2.6684	1.70144	2.07264	2.05503	1.75584	1.22765	2.14749	1.67951	-0.467986	0.805131	1
ENSMUSG00000090667	Gm765	1.47807	1.70144	0	0	0	0	1.05984	0	-1.05984	0.404874	0.954932
ENSMUSG00000071072	Ptges3	11.7882	11.9241	12.3261	11.5997	11.8872	11.6199	12.0128	11.7022	-0.310558	0.502229	0.954932
ENSMUSG00000031725	Ces1f	1.47807	0	5.98931	0	0	0	2.48913	0	-2.48913	0.00339613	0.194274
ENSMUSG00000020649	Rrm2	0	6.93807	2.53849	4.17312	2.93664	3.97823	3.15886	3.69599	0.537139	0.485715	0.954932
ENSMUSG00000100696	Gm8419	0	0	2.07264	0	0	0	0.690879	0	-0.690879	0.349736	0.954932
ENSMUSG00000106905	Gm42741	1.47807	0	1.38033	0.705851	0	0	0.952798	0.235284	-0.717514	0.592821	0.964168
ENSMUSG00000034343	Ube2f	10.0882	10.0088	10.6506	8.81692	8.8538	9.08391	10.2492	8.91821	-1.33098	0.0428752	0.664399
ENSMUSG00000060794	Tssk5	0	0	3.40866	0.705851	0	0	1.13622	0.235284	-0.900938	0.231703	0.954932
ENSMUSG00000057592	Vmn1r48	0	0	1.38033	0	0	0	0.460109	0	-0.460109	0.516083	0.954932
ENSMUSG00000093428	Gm26318	0	0	0	0.705851	0	0	0	0.235284	0.235284	1	1
ENSMUSG00000067010	Vmn2r10	2.19267	2.46061	5.46886	0	0	0	3.37405	0	-3.37405	0.00654598	0.274257
ENSMUSG00000047187	Rab2a	10.5188	10.8142	12.1438	11.5923	11.6444	11.4802	11.1589	11.5723	0.413388	0.851666	1
ENSMUSG00000107561	RP23-333I12.3	3.02556	2.95546	5.95244	3.47219	3.39354	3.89393	3.97782	3.58655	-0.391265	0.452382	0.954932
ENSMUSG00000073922	Olfr659	1.47807	0	0	0	0	0	0.492689	0	-0.492689	0.558745	0.954932
ENSMUSG00000000148	Brat1	5.9052	4.41077	4.44907	6.05821	5.35535	6.08943	4.92168	5.83433	0.912648	0.686984	0.986596
ENSMUSG00000096020	Ighv1-75	1.47807	0	0	0	0	0	0.492689	0	-0.492689	0.558745	0.954932
ENSMUSG00000032812	Arap1	8.34876	7.65428	4.33909	6.80017	6.8587	6.79483	6.78071	6.8179	0.0371911	0.572206	0.961249
ENSMUSG00000059343	Aldoart1	0	1.70144	2.07264	1.17773	0.964134	1.47982	1.25803	1.20723	-0.050797	0.942316	1
ENSMUSG00000107363	Gm43373	0	1.70144	0	0.705851	0	2.04649	0.567147	0.917446	0.350299	0.991718	1
ENSMUSG00000052192	Gm5963	6.10556	6.93807	6.47865	6.04448	6.23208	6.34893	6.50743	6.20849	-0.298934	0.802308	1
ENSMUSG00000088412	Gm24241	0	0	0	0	0.561151	0	0	0.18705	0.18705	1	1
ENSMUSG00000063623	C230062I16Rik	2.6684	0	0	3.6276	0	0.533348	0.889468	1.38698	0.497514	0.866984	1
ENSMUSG00000108308	RP23-292C5.4	0	0	4.55126	2.59666	0	0	1.51709	0.865554	-0.651533	0.293199	0.954932
ENSMUSG00000097673	Gm26608	2.19267	0	1.38033	2.73984	0	0	1.191	0.913279	-0.277719	1	1
ENSMUSG00000031502	Col4a1	8.34083	8.52402	9.87485	9.56427	9.70305	9.78268	8.91324	9.68334	0.770099	0.502627	0.954932
ENSMUSG00000056708	Ier5	9.65211	10.2966	9.89686	8.78218	9.10739	9.07914	9.94853	8.98957	-0.958962	0.192428	0.954932
ENSMUSG00000087550	Gm14343	0	0	1.38033	0	0	0	0.460109	0	-0.460109	0.516083	0.954932
ENSMUSG00000040697	Dnajc16	7.85401	6.14608	8.1618	7.43706	7.12262	7.18461	7.3873	7.2481	-0.139202	0.592677	0.964168
ENSMUSG00000096975	Gm16386	2.19267	2.95546	0	3.298	3.25671	4.16967	1.71604	3.57479	1.85875	0.478703	0.954932
ENSMUSG00000026479	Lamc2	9.57988	9.47718	9.24945	10.1186	10.0561	10.0832	9.4355	10.0859	0.650445	0.341285	0.954932
ENSMUSG00000040260	Daam2	5.26682	7.67032	5.6176	6.18876	6.19511	5.73694	6.18491	6.04027	-0.144645	0.784567	1
ENSMUSG00000087028	Gm13387	1.47807	0	0	1.53272	0.561151	1.22765	0.492689	1.10718	0.614487	1	1
ENSMUSG00000031578	Mak16	6.17852	7.90532	9.54094	8.43815	8.62797	8.32557	7.87493	8.4639	0.588971	0.839549	1
ENSMUSG00000105487	Gm43324	0	0	0	0.705851	2.11374	2.1948	0	1.67147	1.67147	0.486719	0.954932
ENSMUSG00000049811	Fam161a	3.31161	1.70144	2.07264	6.01662	4.73737	3.75745	2.3619	4.83715	2.47525	0.187478	0.954932
ENSMUSG00000035027	Map2k2	8.70418	9.7987	9.71341	8.16753	7.93607	7.99468	9.40543	8.03276	-1.37267	0.0708241	0.7859
ENSMUSG00000028946	Hes3	0	2.46061	2.89008	0.705851	0	0	1.78356	0.235284	-1.54828	0.24552	0.954932
ENSMUSG00000101275	1700012E03Rik	0	0	1.38033	0	0	0	0.460109	0	-0.460109	0.516083	0.954932
ENSMUSG00000087779	Gm23765	0	0	0	0	0	2.56563	0	0.855209	0.855209	0.631991	0.964168
ENSMUSG00000024987	Cyp26a1	1.47807	0	0	2.73984	3.97626	0.533348	0.492689	2.41648	1.92379	0.329688	0.954932
ENSMUSG00000103340	Ighv1-1	0	1.70144	0	0	0	0	0.567147	0	-0.567147	0.641663	0.964168
ENSMUSG00000092322	Esp36	1.47807	1.70144	1.38033	0	0	0	1.51994	0	-1.51994	0.287615	0.954932
ENSMUSG00000103959	Gm37720	4.59781	9.26119	4.22002	4.74821	4.1792	4.20509	6.02634	4.3775	-1.64884	0.0192269	0.479016
ENSMUSG00000083852	Gm13007	3.02556	0	1.38033	3.95563	3.74002	3.80439	1.46863	3.83335	2.36472	0.430307	0.954932
ENSMUSG00000090773	Vmn2r-ps69	2.19267	1.70144	0	0	0	0	1.29804	0	-1.29804	0.292098	0.954932
ENSMUSG00000086333	1700120E14Rik	1.47807	0	0	0.705851	0	0.533348	0.492689	0.413066	-0.0796224	1	1
ENSMUSG00000020542	Myocd	2.19267	1.70144	3.17255	0	0	0	2.35555	0	-2.35555	0.0914258	0.848737
ENSMUSG00000105819	Gm42579	1.47807	0	2.07264	0	0	0	1.18357	0	-1.18357	0.268947	0.954932
ENSMUSG00000023978	Prph2	2.6684	3.32323	4.22002	4.44801	3.32675	0.92187	3.40388	2.89888	-0.505009	0.892483	1
ENSMUSG00000055041	Commd5	6.7328	9.30294	9.19524	6.40832	6.994	6.52741	8.41033	6.64325	-1.76708	0.0295834	0.578888
ENSMUSG00000050425	Mrgprb2	0	2.46061	0	0.705851	0	0	0.820205	0.235284	-0.584921	0.657937	0.970809
ENSMUSG00000014959	Gorasp2	10.5135	10.7647	9.75683	9.78054	9.92178	9.96677	10.345	9.88969	-0.455293	0.49843	0.954932
ENSMUSG00000021814	Anxa7	7.92992	9.11062	9.33431	8.9609	9.42631	9.16371	8.79162	9.18364	0.392022	0.729308	1
ENSMUSG00000105442	Gm42614	2.19267	5.02377	0	4.74821	3.932	3.10498	2.40548	3.9284	1.52292	0.779678	1
ENSMUSG00000087241	Gm11844	1.47807	0	1.38033	0	0	3.10498	0.952798	1.03499	0.0821953	0.91811	1
ENSMUSG00000056494	Cngb3	3.02556	0	1.38033	0.705851	0	0	1.46863	0.235284	-1.23335	0.291895	0.954932
ENSMUSG00000014444	Piezo1	3.02556	2.95546	7.21433	5.86865	5.46811	6.12684	4.39845	5.8212	1.42275	0.844874	1
ENSMUSG00000078954	Arhgap8	6.28146	3.32323	6.55443	4.17312	6.24117	3.84985	5.38638	4.75471	-0.631661	0.523213	0.954932
ENSMUSG00000097329	4931403G20Rik	0	0	1.38033	0	0.561151	0	0.460109	0.18705	-0.273059	0.872307	1
ENSMUSG00000087675	Gm11762	0	5.29603	1.38033	3.20232	1.94586	3.37754	2.22545	2.84191	0.616453	0.799817	1
ENSMUSG00000087792	Gm25968	0	0	0	2.05503	0	0	0	0.685011	0.685011	0.806447	1
ENSMUSG00000105833	Gm4751	0	0	0	0.705851	0	0.92187	0	0.542573	0.542573	1	1
ENSMUSG00000098269	Mir8094	0	0	1.38033	0.705851	0	0	0.460109	0.235284	-0.224826	0.892178	1
ENSMUSG00000085154	C130046K22Rik	0	2.46061	0	0	0	0	0.820205	0	-0.820205	0.426873	0.954932
ENSMUSG00000104919	Gm42617	0	0	0	3.20232	0	1.88116	0	1.69449	1.69449	0.36534	0.954932
ENSMUSG00000085427	6430710C18Rik	2.6684	0	3.40866	0	0.561151	0	2.02569	0.18705	-1.83864	0.142536	0.94164
ENSMUSG00000074664	A830092H15Rik	0	0	1.38033	0	0	0	0.460109	0	-0.460109	0.516083	0.954932
ENSMUSG00000017733	Eppin	1.47807	0	2.07264	0	0	0	1.18357	0	-1.18357	0.268947	0.954932
ENSMUSG00000060777	Gm10087	1.47807	0	2.07264	2.43769	0.964134	0.92187	1.18357	1.44123	0.257664	1	1
ENSMUSG00000106140	Gm43204	0	1.70144	0	0	0	0	0.567147	0	-0.567147	0.641663	0.964168
ENSMUSG00000104126	Gm37486	3.55022	4.41077	4.55126	5.53728	4.65808	5.4127	4.17075	5.20269	1.03194	0.614108	0.964168
ENSMUSG00000103753	Gm6934	1.47807	0	1.38033	1.81739	0	0	0.952798	0.605796	-0.347002	0.933445	1
ENSMUSG00000044951	Mylk4	4.09354	2.46061	2.07264	3.47219	1.75584	3.60669	2.8756	2.94491	0.0693097	0.96352	1
ENSMUSG00000085443	Gm15416	0	0	0	2.87008	0	2.56563	0	1.8119	1.8119	0.353403	0.954932
ENSMUSG00000094777	Hist1h2ap	0	0	0	2.05503	1.53694	1.47982	0	1.6906	1.6906	0.522967	0.954932
ENSMUSG00000031715	Smarca5	10.8652	11.6404	10.6706	11.936	12.0279	11.9003	11.0587	11.9547	0.895987	0.0973569	0.862571
ENSMUSG00000105523	Gm43193	0	0	1.38033	0	0	0	0.460109	0	-0.460109	0.516083	0.954932
ENSMUSG00000073492	Gm10521	0	0	0	4.36207	0.964134	1.22765	0	2.18462	2.18462	0.168808	0.954932
ENSMUSG00000105176	Gm43668	7.2554	6.35898	6.28461	5.91466	5.92852	5.77279	6.633	5.87199	-0.761008	0.503457	0.954932
ENSMUSG00000097146	Gm4211	1.47807	2.46061	2.89008	0	0	0	2.27625	0	-2.27625	0.112443	0.894473
ENSMUSG00000092429	Gm18958	0	0	0	0	0.964134	0	0	0.321378	0.321378	1	1
ENSMUSG00000035232	Pdk3	8.3168	7.76299	7.22982	7.78545	6.81673	7.34799	7.76987	7.31672	-0.453147	0.619291	0.964168
ENSMUSG00000028544	Slc5a9	2.6684	2.46061	2.89008	0	0	0.533348	2.67303	0.177783	-2.49525	0.147897	0.949964
ENSMUSG00000086648	Gm15511	1.47807	2.95546	0	4.06847	4.1792	3.1781	1.47784	3.80859	2.33075	0.340085	0.954932
ENSMUSG00000105510	Gm43815	0	0	0	0.705851	2.11374	2.45229	0	1.75729	1.75729	0.4477	0.954932
ENSMUSG00000046561	Arsj	0	0	2.89008	0.705851	0	0.533348	0.963359	0.413066	-0.550293	0.44556	0.954932
ENSMUSG00000037916	Ndufv1	9.12452	9.35349	9.61655	7.89661	7.23616	7.81435	9.36485	7.64904	-1.71581	0.0344493	0.618076
ENSMUSG00000092561	Gm4011	1.47807	0	0	0	0	0	0.492689	0	-0.492689	0.558745	0.954932
ENSMUSG00000035365	Parpbp	0	2.46061	2.07264	2.98953	2.26411	2.04649	1.51108	2.43338	0.922292	0.859422	1
ENSMUSG00000029629	Phf14	11.7868	11.7003	11.9988	10.4854	10.3605	10.6109	11.8286	10.4856	-1.34302	0.018606	0.47252
ENSMUSG00000108084	RP24-315D19.10	0	3.85933	0	0	0	0	1.28644	0	-1.28644	0.147651	0.949787
ENSMUSG00000085083	Gm11615	0	0	0	0	0.561151	2.1948	0	0.918652	0.918652	0.694974	0.990871
ENSMUSG00000060913	Trim55	0	2.46061	0	0	0	0	0.820205	0	-0.820205	0.426873	0.954932
ENSMUSG00000027706	Sec62	11.0839	11.4538	11.3335	12.1594	12.2133	12.2954	11.2904	12.2227	0.932299	0.082307	0.82266
ENSMUSG00000022383	Ppara	3.55022	4.06745	4.90009	3.76788	3.63351	3.49666	4.17259	3.63268	-0.539904	0.673028	0.979349
ENSMUSG00000074365	Crxos	2.19267	1.70144	0	6.08528	4.974	4.4609	1.29804	5.17339	3.87536	0.044366	0.674456
ENSMUSG00000034968	Lbx2	0	0	1.38033	0.705851	0	2.04649	0.460109	0.917446	0.457337	1	1
ENSMUSG00000107770	RP24-554L15.2	0	0	1.38033	0.705851	0	0	0.460109	0.235284	-0.224826	0.892178	1
ENSMUSG00000066463	Omt2a	1.47807	0	0	0.705851	0.561151	0	0.492689	0.422334	-0.0703549	1	1
ENSMUSG00000031939	Taf1d	10.6302	9.5995	11.2266	10.2877	11.0182	10.5441	10.4854	10.6167	0.131215	0.851569	1
ENSMUSG00000020216	Jsrp1	0	0	2.07264	3.38772	0	0	0.690879	1.12924	0.438361	0.856071	1
ENSMUSG00000090084	Srpx	5.33223	0	2.07264	2.59666	5.45253	4.8888	2.46829	4.31267	1.84438	0.748783	1
ENSMUSG00000068129	Cst7	2.19267	2.46061	0	2.25901	0	0	1.55109	0.753004	-0.79809	0.783391	1
ENSMUSG00000030287	Itpr2	10.6656	10.7345	10.2558	10.2826	9.97455	10.4411	10.552	10.2327	-0.319205	0.634362	0.964168
ENSMUSG00000083900	Gm13294	0	1.70144	0	0	0	0	0.567147	0	-0.567147	0.641663	0.964168
ENSMUSG00000047921	Trappc9	6.82658	6.73952	8.62133	7.04734	7.46691	7.68549	7.39581	7.39992	0.00410619	0.665361	0.974721
ENSMUSG00000086856	Gm16080	2.19267	0	0	0	0	0	0.730889	0	-0.730889	0.376981	0.954932
ENSMUSG00000105469	A930036I15Rik	0	0	0	0.705851	1.94586	1.47982	0	1.37718	1.37718	0.610734	0.964168
ENSMUSG00000080713	Olfr1174-ps	0	1.70144	0	0	0	0	0.567147	0	-0.567147	0.641663	0.964168
ENSMUSG00000040525	Cblc	5.94756	6.09946	5.04725	6.17622	5.55821	5.09166	5.69809	5.6087	-0.0893922	0.939803	1
ENSMUSG00000106496	Gm7733	0	0	0	2.25901	2.63921	2.76865	0	2.55562	2.55562	0.265491	0.954932
ENSMUSG00000096705	Olfr1329	0	2.95546	0	0	0	0	0.985152	0	-0.985152	0.311044	0.954932
ENSMUSG00000096996	Gm26792	1.47807	0	0	2.25901	2.84414	1.47982	0.492689	2.19433	1.70164	0.561156	0.955751
ENSMUSG00000092587	Vmn2r-ps85	0	0	1.38033	0	0	0	0.460109	0	-0.460109	0.516083	0.954932
ENSMUSG00000081520	Gm16200	4.97075	5.12035	5.46886	4.27068	3.88635	3.75745	5.18665	3.97149	-1.21516	0.459654	0.954932
ENSMUSG00000103760	Gm8009	0	0	0	0.705851	0	0.533348	0	0.413066	0.413066	1	1
ENSMUSG00000097426	Gm8941	0	0	0	2.05503	0	0.533348	0	0.862794	0.862794	0.753879	1
ENSMUSG00000001517	Foxm1	2.6684	4.06745	3.94762	1.81739	1.75584	2.94659	3.56116	2.17327	-1.38788	0.502717	0.954932
ENSMUSG00000022711	Pmm2	7.55845	8.63444	6.16076	6.46095	5.37201	6.34893	7.45122	6.06063	-1.39059	0.205481	0.954932
ENSMUSG00000097675	1700101I11Rik	2.6684	0	3.40866	4.84643	4.57419	2.1948	2.02569	3.87181	1.84612	0.503011	0.954932
ENSMUSG00000028580	Pum1	10.0203	10.8357	10.3439	10.7446	10.8388	10.78	10.4	10.7878	0.387822	0.522159	0.954932
ENSMUSG00000043310	Olfr571	0	0	1.38033	0	0	0	0.460109	0	-0.460109	0.516083	0.954932
ENSMUSG00000000094	Tbx4	1.47807	0	3.17255	1.53272	1.53694	0	1.5502	1.02322	-0.526983	0.581582	0.964168
ENSMUSG00000025576	Rbfox3	5.7701	5.12035	5.5697	4.17312	1.75584	4.20509	5.48672	3.37801	-2.1087	0.284583	0.954932
ENSMUSG00000085720	Gm7854	0	0	7.67677	0	0	3.10498	2.55892	1.03499	-1.52393	0.00862849	0.315741
ENSMUSG00000084885	3010001F23Rik	0	4.06745	5.79471	4.96777	0.964134	4.13336	3.28739	3.35509	0.0677022	0.649105	0.966949
ENSMUSG00000069041	Slc25a31	2.6684	1.70144	2.07264	2.59666	4.21657	2.94659	2.14749	3.25328	1.10578	0.640522	0.964168
ENSMUSG00000038732	Mboat1	5.51235	4.55597	3.17255	6.52167	6.49038	6.18121	4.41362	6.39775	1.98413	0.264905	0.954932
ENSMUSG00000059503	Olfr248	0	0	4.90009	0	0	0	1.63336	0	-1.63336	0.0213259	0.505281
ENSMUSG00000040943	Tet2	8.55462	8.94908	8.53042	8.83298	8.98278	9.06596	8.67804	8.96057	0.282532	0.713093	0.999525
ENSMUSG00000101176	Gm29095	1.47807	0	0	0	0	0	0.492689	0	-0.492689	0.558745	0.954932
ENSMUSG00000035517	Tdrd7	9.08711	8.74459	10.2895	9.58694	9.31333	9.4394	9.37374	9.44656	0.0728186	0.734772	1
ENSMUSG00000100172	Gm4412	2.19267	0	0	0.705851	0	0	0.730889	0.235284	-0.495606	0.605513	0.964168
ENSMUSG00000081738	Hmgb1-ps2	2.6684	2.46061	3.78933	2.87008	3.1831	3.24769	2.97278	3.10029	0.127506	0.937244	1
ENSMUSG00000049122	Frmd3	11.2996	11.4198	11.2247	9.90352	9.91256	9.95251	11.3147	9.92286	-1.39184	0.0256671	0.546067
ENSMUSG00000081973	Gm13600	0	0	1.38033	0	0	0	0.460109	0	-0.460109	0.516083	0.954932
ENSMUSG00000105082	Aqp10-ps	0	0	2.07264	2.05503	0.561151	0	0.690879	0.872061	0.181182	1	1
ENSMUSG00000050468	Astl	0	1.70144	1.38033	0	0	0	1.02726	0	-1.02726	0.394777	0.954932
ENSMUSG00000040583	Cyp2b13	1.47807	2.95546	1.38033	0	0	0	1.93795	0	-1.93795	0.178806	0.954932
ENSMUSG00000018899	Irf1	6.17852	5.72252	7.41741	4.56802	3.8392	5.31881	6.43948	4.57535	-1.86413	0.158687	0.954932
ENSMUSG00000087377	AV099323	1.47807	7.38945	6.94074	5.32656	6.35448	6.09887	5.26942	5.92664	0.657218	0.67948	0.983371
ENSMUSG00000022427	Tomm22	9.70245	9.29779	10.6361	9.20876	9.46661	9.59351	9.87879	9.42296	-0.455825	0.32006	0.954932
ENSMUSG00000025007	Aldh18a1	8.40304	7.90532	8.57962	7.82212	7.31582	7.54052	8.29599	7.55949	-0.736506	0.362276	0.954932
ENSMUSG00000086407	Gm14123	0	1.70144	0	4.7817	0.561151	4.13336	0.567147	3.15874	2.59159	0.123263	0.91931
ENSMUSG00000003131	Pafah1b2	10.3922	10.4156	10.4667	10.0947	9.94979	10.0397	10.4248	10.0281	-0.396773	0.513663	0.954932
ENSMUSG00000103809	Gm37061	1.47807	0	3.40866	5.37124	4.57419	6.43348	1.62891	5.45964	3.83073	0.0734806	0.799647
ENSMUSG00000065417	Mir340	0	0	0	0	0	1.88116	0	0.627053	0.627053	0.814926	1
ENSMUSG00000022431	Ribc2	1.47807	1.70144	0	0	1.27878	2.04649	1.05984	1.10842	0.0485871	1	1
ENSMUSG00000100779	Gm29292	0	2.46061	1.38033	0	0.561151	4.65268	1.28031	1.73794	0.457629	0.473816	0.954932
ENSMUSG00000040139	9430038I01Rik	7.38435	8.83986	5.24319	6.91779	6.51309	7.16675	7.1558	6.86588	-0.28992	0.547518	0.954932
ENSMUSG00000053226	Dand5	5.26682	5.37645	9.34857	5.57597	2.84414	6.4033	6.66395	4.94114	-1.72281	0.0195822	0.483978
ENSMUSG00000106194	Gm43569	0	0	0	3.69944	3.25671	4.75181	0	3.90266	3.90266	0.0501479	0.705027
ENSMUSG00000095367	Gm20784	2.19267	0	0	2.43769	2.11374	1.88116	0.730889	2.1442	1.41331	0.780056	1
ENSMUSG00000041915	Ammecr1l	9.19215	8.78935	9.4807	9.09848	9.07469	9.25103	9.15407	9.1414	-0.012668	0.873407	1
ENSMUSG00000055430	Nap1l5	2.6684	1.70144	5.04725	1.81739	0.964134	3.49666	3.13903	2.09273	-1.04631	0.424612	0.954932
ENSMUSG00000081159	Gm6023	2.19267	1.70144	2.53849	2.25901	2.26411	2.67071	2.1442	2.39794	0.253741	1	1
ENSMUSG00000096573	1700009J07Rik	0	1.70144	0	0	0	0	0.567147	0	-0.567147	0.641663	0.964168
ENSMUSG00000099140	Mir7237	0	0	0	0	2.11374	0	0	0.70458	0.70458	0.758927	1
ENSMUSG00000045581	Olfr710	0	3.85933	1.38033	0	0	0	1.74655	0	-1.74655	0.118693	0.905655
ENSMUSG00000031373	Car5b	3.02556	3.32323	2.89008	6.04448	5.5288	5.30256	3.07962	5.62528	2.54566	0.14845	0.951443
ENSMUSG00000088942	Gm23260	0	0	1.38033	0	0	0	0.460109	0	-0.460109	0.516083	0.954932
ENSMUSG00000039138	4930591A17Rik	3.31161	1.70144	1.38033	0	0	0	2.13113	0	-2.13113	0.1127	0.894473
ENSMUSG00000028378	Ptgr1	6.95672	6.99012	9.15928	6.54135	6.55016	6.54825	7.70204	6.54659	-1.15545	0.0921524	0.850704
ENSMUSG00000063800	Prpf38a	10.2598	7.11257	9.95161	9.20876	9.24035	9.59351	9.10798	9.34754	0.239559	0.544818	0.954932
ENSMUSG00000083190	Cyp4a30-ps	1.47807	0	0	0	0	0	0.492689	0	-0.492689	0.558745	0.954932
ENSMUSG00000046747	Gm9812	0	1.70144	0	0	2.40027	2.45229	0.567147	1.61752	1.05037	0.663878	0.974121
ENSMUSG00000030861	Acadsb	7.13225	8.92254	8.60953	8.6637	8.87295	9.22861	8.22144	8.92175	0.70031	0.475524	0.954932
ENSMUSG00000069306	Hist1h4m	1.47807	0	0	0	0	0	0.492689	0	-0.492689	0.558745	0.954932
ENSMUSG00000026751	Nr5a1	1.47807	2.95546	2.89008	0	1.27878	0	2.4412	0.42626	-2.01494	0.306046	0.954932
ENSMUSG00000014243	Zswim7	9.14742	8.737	5.11556	6.84838	8.13462	7.16675	7.66666	7.38325	-0.283411	0.392507	0.954932
ENSMUSG00000099523	Gm28327	1.47807	0	0	0	0	0	0.492689	0	-0.492689	0.558745	0.954932
ENSMUSG00000035458	Tnni3	3.31161	5.37645	5.83579	4.3171	4.65808	4.7031	4.84128	4.55943	-0.281857	0.682061	0.984472
ENSMUSG00000056436	Cyct	0	8.07156	5.18079	2.87008	0.561151	3.43833	4.41745	2.28985	-2.1276	0.0239579	0.533375
ENSMUSG00000045036	Tmem232	1.47807	3.32323	2.07264	2.73984	3.932	0.92187	2.29131	2.53124	0.239926	0.862434	1
ENSMUSG00000107728	RP23-174M4.3	5.81656	2.46061	3.78933	5.98822	5.46811	5.26948	4.02217	5.57527	1.5531	0.651128	0.967509
ENSMUSG00000064769	Gm23518	0	0	2.07264	0	0	0	0.690879	0	-0.690879	0.349736	0.954932
ENSMUSG00000073486	Gm10518	0	1.70144	0	0	0	0	0.567147	0	-0.567147	0.641663	0.964168
ENSMUSG00000025665	Rps6ka6	6.97731	5.84062	9.00125	7.5038	8.20604	8.15721	7.27306	7.95568	0.682621	1	1
ENSMUSG00000025857	Dnaaf5	4.09354	4.2493	7.13427	6.18876	6.22292	6.38798	5.15904	6.26655	1.10752	0.953865	1
ENSMUSG00000020448	Rnf185	6.10556	5.21086	6.22401	6.78374	5.90582	6.78316	5.84681	6.4909	0.644091	0.729471	1
ENSMUSG00000103484	Gm38000	0	0	2.53849	1.17773	0.561151	0	0.846165	0.579628	-0.266536	0.648634	0.966886
ENSMUSG00000086171	Pcsk2os1	1.47807	0	3.61152	2.43769	0	0	1.69653	0.812564	-0.883964	0.473728	0.954932
ENSMUSG00000043460	Elfn2	1.47807	2.95546	6.71717	2.25901	1.75584	3.02796	3.7169	2.3476	-1.36929	0.0921774	0.850704
ENSMUSG00000031438	Rnf128	10.0153	10.8898	10.6706	10.5872	11.0333	10.6762	10.5252	10.7656	0.240313	0.704479	0.995636
ENSMUSG00000104137	Gm36954	0	0	1.38033	0	0	0	0.460109	0	-0.460109	0.516083	0.954932
ENSMUSG00000042524	Sun2	5.81656	5.65963	6.55443	7.11459	7.24523	7.14868	6.01021	7.1695	1.15929	0.420523	0.954932
ENSMUSG00000040351	Ankib1	8.97383	7.22544	9.38708	9.13618	9.02552	9.1145	8.52878	9.09207	0.563285	0.85983	1
ENSMUSG00000094449	Olfr972	0	0	0	0	0.561151	0	0	0.18705	0.18705	1	1
ENSMUSG00000030824	Nucb1	8.30055	9.42613	7.93486	8.37921	7.69918	8.2827	8.55385	8.12036	-0.433482	0.613149	0.964168
ENSMUSG00000041782	Lad1	7.7856	9.38784	6.90258	7.95281	7.59306	8.07105	8.02534	7.87231	-0.153036	0.73926	1
ENSMUSG00000037896	Rcor1	9.64247	10.0945	9.86744	9.8718	9.94632	9.9486	9.86815	9.92224	0.0540907	0.940284	1
ENSMUSG00000074764	Sel1l2	3.31161	1.70144	2.53849	2.43769	0.561151	0.533348	2.51718	1.1774	-1.33979	0.512629	0.954932
ENSMUSG00000097111	Peak1os	0	0	0	0	0.561151	3.65871	0	1.40662	1.40662	0.326179	0.954932
ENSMUSG00000031824	6430548M08Rik	5.33223	4.68789	4.22002	6.05821	6.29458	4.48991	4.74671	5.61423	0.867518	0.582682	0.964168
ENSMUSG00000101223	4930568A12Rik	0	0	0	0	0	0.92187	0	0.30729	0.30729	1	1
ENSMUSG00000030303	Far2	1.47807	0	2.53849	5.2084	4.45415	4.54623	1.33885	4.73626	3.39741	0.137363	0.933919
ENSMUSG00000002265	Peg3	8.79398	7.63806	10.2858	8.50233	8.57679	8.23851	8.90595	8.43921	-0.466737	0.164706	0.954932
ENSMUSG00000017299	Dnttip1	6.31421	7.7926	7.84717	7.06785	6.50556	6.21635	7.31799	6.59659	-0.721407	0.439319	0.954932
ENSMUSG00000108622	RP23-184D18.8	1.47807	2.95546	0	0.705851	0	2.04649	1.47784	0.917446	-0.560394	0.852962	1
ENSMUSG00000008658	Rbfox1	3.93414	1.70144	2.07264	4.71393	4.01919	1.88116	2.56941	3.53809	0.968687	0.709125	0.99771
ENSMUSG00000090197	Dnaja1-ps	0	0	0	1.81739	0.561151	1.6944	0	1.35765	1.35765	0.616271	0.964168
ENSMUSG00000045968	Teddm2	2.6684	1.70144	0	1.17773	2.63921	1.22765	1.45661	1.68153	0.224917	1	1
ENSMUSG00000047238	Mageh1	8.64105	7.8917	9.38708	6.53154	7.63852	7.11649	8.63994	7.09551	-1.54443	0.0606334	0.7482
ENSMUSG00000026356	Dars	10.4614	10.981	9.6136	9.59756	10.0333	9.86041	10.352	9.83043	-0.521596	0.442442	0.954932
ENSMUSG00000058537	AW822073	2.6684	2.46061	2.89008	0	0.964134	0	2.67303	0.321378	-2.35165	0.209944	0.954932
ENSMUSG00000100459	Gm5833	1.47807	1.70144	0	0	0	0	1.05984	0	-1.05984	0.404874	0.954932
ENSMUSG00000039958	Mettl20	4.97075	9.06281	8.91763	6.6721	6.17626	6.53439	7.6504	6.46092	-1.18948	0.0552759	0.730044
ENSMUSG00000078762	Haus5	3.55022	1.70144	3.40866	3.38772	3.25671	0.533348	2.88678	2.39259	-0.494183	0.817576	1
ENSMUSG00000026854	Usp20	7.48844	7.95854	6.84339	7.17884	6.69622	7.2283	7.43012	7.03445	-0.395673	0.717386	1
ENSMUSG00000044496	2510039O18Rik	9.30642	9.61201	8.97391	9.40148	9.14907	9.35224	9.29745	9.30093	0.00348338	0.987781	1
ENSMUSG00000037740	Mrps26	7.54472	7.8917	9.4677	8.51732	7.66917	8.17964	8.30137	8.12204	-0.179331	0.496558	0.954932
ENSMUSG00000024399	Ltb	0	2.46061	1.38033	1.53272	1.94586	0.92187	1.28031	1.46682	0.186504	1	1
ENSMUSG00000104646	Gm9173	1.47807	0	2.53849	3.6276	2.74531	3.75745	1.33885	3.37679	2.03793	0.502883	0.954932
ENSMUSG00000055027	Smyd1	2.19267	3.85933	2.89008	3.298	2.26411	1.6944	2.98069	2.41883	-0.561857	0.798754	1
ENSMUSG00000049477	Gm8508	3.75491	0	0	0	0	0.533348	1.25164	0.177783	-1.07386	0.202745	0.954932
ENSMUSG00000038375	Trp53inp2	8.56145	9.34352	7.93486	7.46825	7.91064	7.87058	8.61328	7.74982	-0.863453	0.344292	0.954932
ENSMUSG00000074521	Gm14327	4.70047	4.2493	5.91459	3.09985	3.45738	3.49666	4.95479	3.35129	-1.60349	0.289275	0.954932
ENSMUSG00000100736	Gm5147	0	0	0	0	0.561151	0	0	0.18705	0.18705	1	1
ENSMUSG00000026657	Frmd4a	9.41607	9.66099	9.79899	9.76806	9.70798	9.87766	9.62535	9.78457	0.159215	0.856371	1
ENSMUSG00000086372	Gm16246	3.02556	2.95546	2.53849	3.09985	3.32675	2.04649	2.83984	2.82436	-0.0154761	1	1
ENSMUSG00000095915	n-R5s115	2.19267	0	2.53849	0	0	0	1.57705	0	-1.57705	0.165355	0.954932
ENSMUSG00000001844	Zdhhc4	5.45477	10.3018	6.42582	6.9253	6.71593	6.47034	7.39413	6.70386	-0.690273	0.0659964	0.766464
ENSMUSG00000014633	Cmc2	6.99761	8.48828	9.0192	6.91024	7.4474	7.94055	8.16836	7.43273	-0.735634	0.318346	0.954932
ENSMUSG00000106551	Gm1969	2.19267	0	0	0	0	1.47982	0.730889	0.493273	-0.237616	0.898607	1
ENSMUSG00000034518	Hmgxb4	6.89311	7.91881	8.32216	8.01045	8.21299	8.33958	7.71136	8.18767	0.476311	0.73569	1
ENSMUSG00000022715	Tmem114	5.67245	0	1.38033	0	0	0	2.35093	0	-2.35093	0.00791252	0.301545
ENSMUSG00000032786	Alas1	7.16852	4.55597	7.81672	6.3758	6.35448	6.68623	6.51374	6.47217	-0.0415656	0.509606	0.954932
ENSMUSG00000028256	Odf2l	7.84283	6.57886	8.48595	9.3866	9.4163	9.13874	7.63588	9.31388	1.678	0.0858721	0.837045
ENSMUSG00000093767	Vmn2r-ps13	0	0	1.38033	0	0	0	0.460109	0	-0.460109	0.516083	0.954932
ENSMUSG00000075193	Olfr1051	1.47807	0	0	0	0	0	0.492689	0	-0.492689	0.558745	0.954932
ENSMUSG00000089842	Pitpnm2os2	3.55022	1.70144	2.53849	2.59666	3.02356	1.22765	2.59672	2.28262	-0.314098	0.827141	1
ENSMUSG00000009927	Rps25	12.7534	12.7015	13.0197	12.4324	12.4802	12.6154	12.8248	12.5093	-0.315507	0.491928	0.954932
ENSMUSG00000038658	Ric1	8.28411	7.80718	8.41995	9.27492	9.1563	9.43381	8.17041	9.28834	1.11793	0.182522	0.954932
ENSMUSG00000074439	Defa5	1.47807	0	0	0	0	0	0.492689	0	-0.492689	0.558745	0.954932
ENSMUSG00000074183	Gsta1	1.47807	0	2.89008	0	0	0	1.45605	0	-1.45605	0.163601	0.954932
ENSMUSG00000030555	Ttc23	8.9687	8.70621	7.99049	6.57038	6.47504	5.68771	8.55513	6.24438	-2.31075	0.0210331	0.50273
ENSMUSG00000102680	Gm37222	0	1.70144	2.07264	0	0	0.533348	1.25803	0.177783	-1.08024	0.454737	0.954932
ENSMUSG00000075245	Gm6043	3.02556	0	1.38033	3.95563	4.45415	4.67811	1.46863	4.36263	2.894	0.259257	0.954932
ENSMUSG00000026620	Mark1	8.35664	6.57886	9.18732	8.89549	8.85528	8.90836	8.04094	8.88638	0.845438	0.709136	0.99771
ENSMUSG00000082565	Gm5255	1.47807	0	0	0	0	0	0.492689	0	-0.492689	0.558745	0.954932
ENSMUSG00000075576	Gm12359	3.93414	2.95546	2.07264	2.73984	3.79046	2.56563	2.98741	3.03198	0.0445658	0.970558	1
ENSMUSG00000096703	Olfr1286	1.47807	0	0	0	0	0	0.492689	0	-0.492689	0.558745	0.954932
ENSMUSG00000035105	Egln3	6.63251	6.35898	8.60953	6.49163	6.36284	6.03142	7.20034	6.2953	-0.905044	0.19014	0.954932
ENSMUSG00000029390	Tmed2	10.8597	11.1521	10.6112	9.46856	9.9636	9.74106	10.8743	9.72441	-1.14993	0.0866271	0.839895
ENSMUSG00000045962	Wnk1	10.9946	11.4949	11.7867	11.7038	11.5448	11.5681	11.4254	11.6056	0.180179	0.844577	1
ENSMUSG00000026585	Kifap3	9.54237	9.51764	9.86992	8.63879	9.25951	9.10516	9.64331	9.00115	-0.642159	0.362672	0.954932
ENSMUSG00000064213	Defa24	0	1.70144	0	0	0	0	0.567147	0	-0.567147	0.641663	0.964168
ENSMUSG00000037824	Tspan14	9.2483	8.99438	9.68559	9.01118	9.20824	9.21456	9.30942	9.14466	-0.164762	0.716139	1
ENSMUSG00000086704	Gm14582	1.47807	0	0	0	0	0	0.492689	0	-0.492689	0.558745	0.954932
ENSMUSG00000085424	Fhad1os1	0	0	0	0.705851	0	0	0	0.235284	0.235284	1	1
ENSMUSG00000075025	Gm10804	2.6684	2.46061	2.07264	0.705851	0	0	2.40055	0.235284	-2.16527	0.207879	0.954932
ENSMUSG00000101714	Gm28415	2.6684	0	0	0	0	0	0.889468	0	-0.889468	0.280009	0.954932
ENSMUSG00000082530	Gm12168	3.31161	2.46061	2.53849	3.76788	2.93664	3.75745	2.77024	3.48732	0.71708	0.821724	1
ENSMUSG00000036528	Ppfibp2	9.04384	8.57604	7.877	6.85625	6.37942	6.38025	8.49896	6.53864	-1.96032	0.0414382	0.657299
ENSMUSG00000070419	Cyp3a57	0	2.46061	0	3.20232	3.932	1.6944	0.820205	2.94291	2.1227	0.375323	0.954932
ENSMUSG00000065665	Gm22577	0	0	1.38033	0	0	0	0.460109	0	-0.460109	0.516083	0.954932
ENSMUSG00000105202	C230031I18Rik	0	0	1.38033	1.17773	0.561151	0.92187	0.460109	0.886918	0.426809	1	1
ENSMUSG00000013822	Elof1	7.92992	8.00987	9.66864	8.12576	8.65715	8.24703	8.53614	8.34332	-0.192827	0.482157	0.954932
ENSMUSG00000081010	Gm13880	0	0	0	0	1.27878	1.22765	0	0.835477	0.835477	0.809933	1
ENSMUSG00000070738	Dgkd	7.726	7.62166	7.30488	8.18953	8.07736	8.06383	7.55085	8.11024	0.559393	0.579203	0.964168
ENSMUSG00000088979	Gm23758	0	0	4.33909	0	0	0	1.44636	0	-1.44636	0.0461945	0.68848
ENSMUSG00000036022	Fam122b	6.31421	8.60135	6.42582	7.8735	8.35174	7.80861	7.11379	8.01128	0.897488	0.476164	0.954932
ENSMUSG00000094388	Gm8783	0	0	1.38033	0.705851	1.53694	0.92187	0.460109	1.05489	0.594777	1	1
ENSMUSG00000097495	Gm26651	1.47807	1.70144	2.07264	2.98953	0	3.31407	1.75071	2.1012	0.350486	0.801402	1
ENSMUSG00000022836	Mylk	7.45946	5.59387	7.55906	4.40568	4.7879	5.35079	6.8708	4.84812	-2.02267	0.0867571	0.840108
ENSMUSG00000005696	Sh2d1a	1.47807	0	1.38033	0	0	0	0.952798	0	-0.952798	0.364028	0.954932
ENSMUSG00000060735	Rxfp3	2.19267	1.70144	1.38033	0	0	0	1.75815	0	-1.75815	0.219522	0.954932
ENSMUSG00000006469	Slc34a3	2.6684	5.21086	2.07264	2.05503	0	0	3.3173	0.685011	-2.63229	0.139631	0.93639
ENSMUSG00000024072	Yipf4	10.1597	9.62852	9.70789	9.74065	9.99351	9.76202	9.83204	9.83206	1.98745e-05	0.943866	1
ENSMUSG00000081695	Rpsa-ps5	0	3.61604	2.89008	0.705851	1.27878	1.22765	2.1687	1.07076	-1.09794	0.454997	0.954932
ENSMUSG00000029209	Gnpda2	3.31161	3.61604	6.62644	8.5829	8.81625	9.05022	4.51803	8.81646	4.29843	0.000458723	0.0560776
ENSMUSG00000024673	Ms4a1	1.47807	3.85933	2.07264	0	0.561151	0	2.47001	0.18705	-2.28296	0.155808	0.954932
ENSMUSG00000087806	Gm23432	0	0	1.38033	0	0	0	0.460109	0	-0.460109	0.516083	0.954932
ENSMUSG00000023073	Slc10a2	2.19267	2.46061	3.17255	0.705851	0.561151	0	2.60861	0.422334	-2.18628	0.209776	0.954932
ENSMUSG00000103515	9330133O14Rik	6.21365	3.32323	3.40866	5.41458	5.71007	5.38208	4.31518	5.50224	1.18706	0.827843	1
ENSMUSG00000034190	Chmp7	5.86156	7.91881	7.47054	7.86181	6.60756	6.87398	7.08364	7.11445	0.0308137	0.927859	1
ENSMUSG00000087605	Gm15742	3.31161	0	0	0	0	0	1.10387	0	-1.10387	0.170158	0.954932
ENSMUSG00000069020	Urm1	7.75014	7.60506	3.94762	5.55676	6.02647	5.0139	6.43427	5.53238	-0.901895	0.273941	0.954932
ENSMUSG00000028152	Tspan5	6.02872	7.4087	6.45248	6.18876	5.28672	4.95271	6.62997	5.47606	-1.15391	0.407624	0.954932
ENSMUSG00000028849	Map7d1	6.8491	4.41077	5.95244	6.86409	5.73604	6.19008	5.73744	6.2634	0.525967	0.954533	1
ENSMUSG00000025962	Fastkd2	9.4236	8.14227	9.53783	7.34486	7.76688	8.00978	9.03457	7.70717	-1.32739	0.0675447	0.773285
ENSMUSG00000014609	Chrne	1.47807	0	2.07264	0.705851	0	0	1.18357	0.235284	-0.948284	0.443549	0.954932
ENSMUSG00000028246	Faxc	2.19267	3.32323	2.07264	5.57597	2.93664	5.23562	2.52951	4.58274	2.05323	0.222403	0.954932
ENSMUSG00000081622	Gm5937	1.47807	0	0	2.05503	1.27878	0.92187	0.492689	1.41856	0.925872	0.891063	1
ENSMUSG00000038805	Six3	2.19267	0	0	2.05503	0	0	0.730889	0.685011	-0.0458785	1	1
ENSMUSG00000056679	Gpr173	4.48729	3.61604	1.38033	4.64282	4.28854	5.31881	3.16122	4.75006	1.58884	0.552509	0.954932
ENSMUSG00000080758	Gm5392	0	0	0	2.05503	2.52468	2.56563	0	2.38178	2.38178	0.309257	0.954932
ENSMUSG00000106753	Gm43230	2.19267	0	2.89008	2.59666	0.561151	4.33865	1.69425	2.49882	0.804574	0.741348	1
ENSMUSG00000027940	Tpm3	10.9087	9.77293	9.50637	9.291	9.0242	9.16483	10.0627	9.16001	-0.902671	0.125484	0.924031
ENSMUSG00000088104	Gm22380	1.47807	0	0	0	0	0	0.492689	0	-0.492689	0.558745	0.954932
ENSMUSG00000024043	Arhgap28	2.6684	4.55597	3.61152	6.27359	6.16674	6.5204	3.61196	6.32024	2.70828	0.103304	0.88129
ENSMUSG00000047656	Trpt1	4.09354	7.18134	6.45248	4.90837	4.06089	4.48991	5.90912	4.48639	-1.42273	0.254412	0.954932
ENSMUSG00000097174	Gm4890	2.19267	6.39803	1.38033	4.48913	4.5451	4.9734	3.32368	4.66921	1.34553	0.985825	1
ENSMUSG00000097464	Gm26736	7.03738	5.21086	6.62644	1.53272	1.75584	3.10498	6.29156	2.13118	-4.16038	0.0101848	0.343592
ENSMUSG00000103733	Gm6162	0	0	0	0.705851	0	0	0	0.235284	0.235284	1	1
ENSMUSG00000039830	Olig2	1.47807	0	1.38033	0	0	0	0.952798	0	-0.952798	0.364028	0.954932
ENSMUSG00000029054	Gabrd	1.47807	0	1.38033	2.05503	0	0.533348	0.952798	0.862794	-0.0900043	1	1
ENSMUSG00000020781	Tsen54	5.86156	7.15878	5.46886	5.23282	5.09935	5.78454	6.16307	5.37224	-0.790831	0.581122	0.964168
ENSMUSG00000108179	RP23-200M5.8	0	1.70144	0	0	0	0	0.567147	0	-0.567147	0.641663	0.964168
ENSMUSG00000038128	Camk4	7.11377	4.06745	9.33072	5.66839	5.96191	5.36652	6.83731	5.66561	-1.17171	0.0165235	0.446604
[truncated: 32,108 more rows]
